# Supplementary material for: Variation of Growth-to-Ripening Time Interval Induced by Abscisic Acid and Synthetic Auxin affecting Transcriptome and Flavor Compounds in Cabernet Sauvignon Grape Berry
Source: Plants (Basel). 2020 May 14;9(5):630. doi: 10.3390/plants9050630 (PMC7286024; doi:10.3390/plants9050630)
Supplement: Supplementary file 1 [file plants-09-00630-s001.zip]

Archive with 3 entries (2 files):
- Supplementary file/
- Supplementary file/Supplementary figure.docx
- Supplementary file/Supplementary table.xlsx
