# Supplementary material for: Variation of Growth-to-Ripening Time Interval Induced by Abscisic Acid and Synthetic Auxin affecting Transcriptome and Flavor Compounds in Cabernet Sauvignon Grape Berry
Source: Plants (Basel). 2020 May 14;9(5):630. doi: 10.3390/plants9050630 (PMC7286024; doi:10.3390/plants9050630)
Supplement: Supplementary file 1 [file plants-09-00630-s001.zip › Supplementary file/Supplementary table.xlsx]

## Sheet: Table S1
Table S1. Differentially expressed gene (DEG) sets responsible for growth-to-ripening transition
DEG set	name	Description
A1_only	VIT_213s0074g00720	PREDICTED: alkaline/neutral invertase CINV1-like [Vitis vinifera]
A1_only	VIT_203s0063g01180	PREDICTED: feruloyl CoA ortho-hydroxylase 2 [Vitis vinifera]
A1_only	VIT_218s0001g09540	PREDICTED: MADS-box transcription factor 3 isoform X1 [Vitis vinifera]
A1_only	VIT_203s0038g02330	PREDICTED: synaptotagmin-2 [Vitis vinifera]
A1_only	VIT_207s0129g00730	PREDICTED: isoflavone 2'-hydroxylase-like [Vitis vinifera]
A1_only	VIT_208s0007g04250	PREDICTED: probable glycosyltransferase At5g03795 [Vitis vinifera]
A1_only	VIT_201s0011g00830	unnamed protein product [Vitis vinifera]
A1_only	VIT_217s0000g01250	PREDICTED: F-box/LRR-repeat protein At5g63520 [Vitis vinifera]
A1_only	VIT_200s0274g00050	PREDICTED: uncharacterized protein LOC100853952 [Vitis vinifera]
A1_only	VIT_216s0098g01750	PREDICTED: putative leucine-rich repeat-containing protein DDB_G0290503 [Vitis vinifera]
A1_only	VIT_216s0050g02520	PREDICTED: RNA polymerase sigma factor sigE, chloroplastic/mitochondrial [Vitis vinifera]
A1_only	VIT_200s1241g00010	PREDICTED: protein ODORANT1 [Vitis vinifera]
A1_only	VIT_207s0031g00160	PREDICTED: SUMO-conjugating enzyme SCE1 [Vitis vinifera]
A1_only	VIT_203s0063g02090	unnamed protein product [Vitis vinifera]
A1_only	VIT_200s0471g00050	PREDICTED: uncharacterized protein LOC100264704 isoform X1 [Vitis vinifera]
A1_only	VIT_201s0010g03390	PREDICTED: endoplasmic reticulum metallopeptidase 1 isoform X1 [Vitis vinifera]
A1_only	VIT_205s0020g04500	PREDICTED: uncharacterized protein LOC100251040 [Vitis vinifera]
A1_only	VIT_206s0004g08170	PREDICTED: centrosomal protein of 63 kDa [Vitis vinifera]
A1_only	VIT_214s0083g00260	unnamed protein product [Vitis vinifera]
A1_only	VIT_214s0006g02950	PREDICTED: LOB domain-containing protein 41 [Vitis vinifera]
A1_only	VIT_204s0023g02120	PREDICTED: GTPase Era, mitochondrial isoform X1 [Vitis vinifera]
A1_only	VIT_208s0217g00090	PREDICTED: dnaJ protein ERDJ3A isoform X1 [Vitis vinifera]
A1_only	VIT_212s0057g00060	PREDICTED: uncharacterized protein LOC100264828 [Vitis vinifera]
A1_only	VIT_200s0181g00120	hypothetical protein VITISV_023070 [Vitis vinifera]
A1_only	VIT_205s0136g00140	unnamed protein product [Vitis vinifera]
A1_only	VIT_213s0064g01510	PREDICTED: uncharacterized protein At1g04910 [Vitis vinifera]
A1_only	VIT_202s0033g01050	PREDICTED: methanol O-anthraniloyltransferase isoform X1 [Vitis vinifera]
A1_only	VIT_204s0008g04230	PREDICTED: ABC transporter G family member 32-like [Vitis vinifera]
A1_only	VIT_201s0011g00940	PREDICTED: uncharacterized protein LOC100242357 [Vitis vinifera]
A1_only	VIT_216s0100g00400	PREDICTED: ethylene-responsive transcription factor ERF027 [Vitis vinifera]
A1_only	VIT_217s0000g00010	PREDICTED: uncharacterized protein LOC100243857 isoform X1 [Vitis vinifera]
A1_only	VIT_216s0013g02165	hypothetical protein VITISV_029039 [Vitis vinifera]
A1_only	VIT_214s0066g01380	PREDICTED: uncharacterized protein LOC100266403 [Vitis vinifera]
A1_only	VIT_206s0061g00710	PREDICTED: RING finger and CHY zinc finger domain-containing protein 1 [Vitis vinifera]
A1_only	VIT_214s0060g00810	PREDICTED: galactinol synthase 2 [Vitis vinifera]
A1_only	VIT_203s0063g00940	PREDICTED: CDPK-related kinase 5 [Vitis vinifera]
A1_only	VIT_214s0030g02230	PREDICTED: transcription factor UNE12-like [Vitis vinifera]
A1_only	VIT_216s0013g01930	PREDICTED: acid phosphatase 1 [Vitis vinifera]
A1_only	VIT_202s0012g00820	Vacuolar ATP synthase catalytic subunit-related / V-ATPase-related / vacuolar proton pump-related [Theobroma cacao]
A1_only	VIT_212s0028g03560	PREDICTED: uncharacterized protein LOC100248895 [Vitis vinifera]
A1_only	VIT_201s0026g00810	PREDICTED: protein ALTERED XYLOGLUCAN 4 [Vitis vinifera]
A1_only	VIT_211s0065g00320	PREDICTED: proteasome subunit beta type-6 [Vitis vinifera]
A1_only	VIT_212s0035g01930	.
A1_only	VIT_207s0255g00020	PREDICTED: dof zinc finger protein DOF3.4 [Vitis vinifera]
A1_only	VIT_209s0002g05070	hypothetical protein VITISV_039606 [Vitis vinifera]
A1_only	VIT_218s0001g14090	PREDICTED: protein disulfide-isomerase LQY1 [Vitis vinifera]
A1_only	VIT_219s0014g04310	PREDICTED: uncharacterized protein LOC100262308 [Vitis vinifera]
A1_only	VIT_214s0006g02870	PREDICTED: uncharacterized protein LOC100246414 [Vitis vinifera]
A1_only	VIT_216s0039g00220	PREDICTED: probable aquaporin TIP3-2 [Vitis vinifera]
A1_only	VIT_213s0019g01040	PREDICTED: uncharacterized protein LOC100253074 [Vitis vinifera]
A1_only	VIT_216s0115g00170	PREDICTED: uncharacterized protein LOC100247337 [Vitis vinifera]
A1_only	VIT_206s0004g05340	hypothetical protein VITISV_016038 [Vitis vinifera]
A1_only	VIT_213s0047g00500	unnamed protein product [Vitis vinifera]
A1_only	VIT_211s0037g00940	unnamed protein product [Vitis vinifera]
A1_only	VIT_200s0441g00020	PREDICTED: squalene epoxidase 3-like [Vitis vinifera]
A1_only	VIT_204s0023g03570	Oligopeptide transporter 7 [Morus notabilis]
A1_only	VIT_215s0046g00270	unnamed protein product [Vitis vinifera]
A1_only	VIT_214s0083g00740	PREDICTED: probable sodium-coupled neutral amino acid transporter 6 [Vitis vinifera]
A1_only	VIT_209s0002g03860	PREDICTED: probable disease resistance protein At1g61310 [Vitis vinifera]
A1_only	VIT_201s0137g00780	hypothetical protein VITISV_010591 [Vitis vinifera]
A1_only	VIT_202s0087g00340	PREDICTED: uncharacterized protein LOC100263024 [Vitis vinifera]
A1_only	VIT_213s0019g02040	PREDICTED: L-type lectin-domain containing receptor kinase S.4 [Vitis vinifera]
A1_only	VIT_218s0041g01750	PREDICTED: TMV resistance protein N-like [Vitis vinifera]
A1_only	VIT_207s0005g04510	PREDICTED: uncharacterized protein LOC100249696 isoform X1 [Vitis vinifera]
A1_only	VIT_207s0031g03010	PREDICTED: uncharacterized protein LOC104879939 [Vitis vinifera]
A1_only	VIT_210s0003g04500	unnamed protein product [Vitis vinifera]
A1_only	VIT_201s0011g02930	PREDICTED: aspartic proteinase nepenthesin-1 [Vitis vinifera]
A1_only	VIT_213s0139g00360	PREDICTED: uncharacterized protein LOC100248068 [Vitis vinifera]
A1_only	VIT_214s0030g00960	PREDICTED: uncharacterized protein LOC104881432 [Vitis vinifera]
A1_only	VIT_204s0023g00770	PREDICTED: uncharacterized protein LOC100244442 [Vitis vinifera]
A1_only	VIT_208s0007g01300	PREDICTED: galactose oxidase [Vitis vinifera]
A1_only	VIT_213s0156g00540	PREDICTED: putative disease resistance RPP13-like protein 1 isoform X1 [Vitis vinifera]
A1_only	VIT_212s0059g00480	.
A1_only	VIT_208s0040g02840	PREDICTED: ABC transporter G family member 20 [Vitis vinifera]
A1_only	VIT_205s0020g02930	PREDICTED: DNA-directed RNA polymerase III subunit RPC3-like isoform X2 [Vitis vinifera]
A1_only	VIT_206s0009g02840	PREDICTED: flavonoid 3',5'-hydroxylase 2-like [Vitis vinifera]
A1_only	VIT_203s0132g00090	unnamed protein product [Vitis vinifera]
A1_only	VIT_218s0072g00550	unnamed protein product [Vitis vinifera]
A1_only	VIT_205s0020g04130	PREDICTED: perakine reductase [Vitis vinifera]
A1_only	VIT_205s0094g00470	PREDICTED: uncharacterized protein LOC100254146 [Vitis vinifera]
A1_only	VIT_216s0022g01740	hypothetical protein VITISV_034344 [Vitis vinifera]
A1_only	VIT_208s0007g00950	PREDICTED: uncharacterized protein LOC100261261 [Vitis vinifera]
A1_only	VIT_206s0080g00630	PREDICTED: glycine-rich protein DOT1-like [Vitis vinifera]
A1_only	VIT_207s0005g01680	PREDICTED: stachyose synthase [Vitis vinifera]
A1_only	VIT_204s0023g02480	dehydrin 1a [Vitis vinifera]
A1_only	VIT_207s0104g01130	PREDICTED: nucleosome assembly protein 1;1 [Vitis vinifera]
A1_only	VIT_212s0057g00140	PREDICTED: uncharacterized protein LOC100251039 [Vitis vinifera]
A1_only	VIT_218s0001g05710	unnamed protein product [Vitis vinifera]
A1_only	VIT_202s0025g00970	PREDICTED: ABC transporter C family member 10-like isoform X2 [Vitis vinifera]
A1_only	VIT_208s0058g00650	PREDICTED: aldose reductase [Vitis vinifera]
A1_only	VIT_211s0052g01710	unnamed protein product [Vitis vinifera]
A1_only	VIT_218s0001g11890	PREDICTED: elongation of fatty acids protein 3-like [Vitis vinifera]
A1_only	VIT_206s0004g05055	PREDICTED: uncharacterized protein LOC100265682 [Vitis vinifera]
A1_only	VIT_208s0007g07670	PREDICTED: NAC domain-containing protein 67 [Vitis vinifera]
A1_only	VIT_200s0193g00110	unnamed protein product [Vitis vinifera]
A1_only	VIT_215s0024g00740	PREDICTED: uncharacterized protein LOC104881727 isoform X1 [Vitis vinifera]
A1_only	VIT_213s0073g00150	PREDICTED: uncharacterized protein LOC100254987 [Vitis vinifera]
A1_only	VIT_203s0017g01700	PREDICTED: glycine cleavage system H protein 2, mitochondrial [Vitis vinifera]
A1_only	VIT_208s0056g01350	unnamed protein product [Vitis vinifera]
A1_only	VIT_214s0068g01380	PREDICTED: zinc finger protein CONSTANS-LIKE 14-like isoform X1 [Vitis vinifera]
A1_only	VIT_203s0063g02510	PREDICTED: probable receptor-like serine/threonine-protein kinase At4g34500 [Vitis vinifera]
A1_only	VIT_211s0016g04810	PREDICTED: cytochrome P450 734A1 [Vitis vinifera]
A1_only	VIT_201s0011g00820	PREDICTED: formin-like protein 2 isoform X1 [Vitis vinifera]
A1_only	VIT_213s0019g01990	PREDICTED: glycerol-3-phosphate acyltransferase 5 [Vitis vinifera]
A1_only	VIT_218s0117g00190	PREDICTED: uncharacterized protein At1g04910 [Vitis vinifera]
A1_only	VIT_204s0079g00405	hypothetical protein VITISV_007158 [Vitis vinifera]
A1_only	VIT_211s0016g05510	PREDICTED: uncharacterized protein LOC100250879 isoform X1 [Vitis vinifera]
A1_only	VIT_204s0023g00480	unnamed protein product [Vitis vinifera]
A1_only	VIT_218s0001g03790	PREDICTED: oxysterol-binding protein-related protein 1C isoform X1 [Vitis vinifera]
A1_only	VIT_202s0025g01580	PREDICTED: UDP-glucose 4-epimerase GEPI48 [Vitis vinifera]
A1_only	VIT_215s0046g03090	PREDICTED: O-glucosyltransferase rumi homolog [Vitis vinifera]
A1_only	VIT_216s0022g01390	unnamed protein product [Vitis vinifera]
A1_only	VIT_204s0008g06890	PREDICTED: thiamine-repressible mitochondrial transport protein THI74-like [Vitis vinifera]
A1_only	VIT_205s0020g03030	PREDICTED: probable LRR receptor-like serine/threonine-protein kinase At1g67720 [Vitis vinifera]
A1_only	VIT_215s0048g01070	PREDICTED: uncharacterized protein LOC100247141 [Vitis vinifera]
A1_only	VIT_204s0023g03910	PREDICTED: heavy metal-associated isoprenylated plant protein 26-like [Vitis vinifera]
A1_only	VIT_208s0040g01340	PREDICTED: mannan synthase 1-like [Vitis vinifera]
A1_only	VIT_218s0001g07700	PREDICTED: serine/threonine-protein kinase CTR1 [Vitis vinifera]
A1_only	VIT_206s0004g01270	PREDICTED: callose synthase 3 [Vitis vinifera]
A1_only	VIT_202s0025g02580	unnamed protein product [Vitis vinifera]
A1_only	VIT_200s0240g00050	PREDICTED: probable glutathione S-transferase [Vitis vinifera]
A1_only	VIT_208s0007g00330	hypothetical protein VITISV_007130 [Vitis vinifera]
A1_only	VIT_205s0049g00460	unnamed protein product [Vitis vinifera]
A1_only	VIT_202s0025g01720	PREDICTED: hybrid signal transduction histidine kinase A isoform X1 [Vitis vinifera]
A1_only	VIT_204s0008g01320	PREDICTED: uncharacterized protein ycf36 [Vitis vinifera]
A1_only	VIT_215s0021g00050	PREDICTED: protein ECERIFERUM 1-like [Vitis vinifera]
A1_only	VIT_207s0005g04395	unnamed protein product [Vitis vinifera]
A1_only	VIT_200s0216g00030	PREDICTED: ras GTPase-activating protein-binding protein 1 [Vitis vinifera]
A1_only	VIT_219s0014g03390	unnamed protein product [Vitis vinifera]
A1_only	VIT_208s0007g02860	PREDICTED: glycine-rich RNA-binding protein 4, mitochondrial isoform X1 [Vitis vinifera]
A1_only	VIT_203s0038g00690	PREDICTED: B-box zinc finger protein 19 [Vitis vinifera]
A1_only	VIT_206s0061g00890	PREDICTED: serine carboxypeptidase-like 51 [Vitis vinifera]
A1_only	VIT_202s0033g01210	PREDICTED: uncharacterized protein LOC100256168 isoform X1 [Vitis vinifera]
A1_only	VIT_213s0073g00505	PREDICTED: serine/threonine-protein phosphatase BSL3-like isoform X1 [Vitis vinifera]
A1_only	VIT_214s0081g00480	unnamed protein product [Vitis vinifera]
A1_only	VIT_200s0214g00040	PREDICTED: F-box protein PP2-B10 [Vitis vinifera]
A1_only	VIT_212s0028g00400	PREDICTED: callose synthase 7 [Vitis vinifera]
A1_only	VIT_217s0000g01090	PREDICTED: palmitoyl-acyl carrier protein thioesterase, chloroplastic-like [Vitis vinifera]
A1_only	VIT_204s0023g03030	PREDICTED: B-box zinc finger protein 19-like isoform X1 [Vitis vinifera]
A1_only	VIT_201s0011g00410	PREDICTED: ninja-family protein AFP2 isoform X1 [Vitis vinifera]
A1_only	VIT_218s0001g11470	PREDICTED: cytochrome P450 82A3-like [Vitis vinifera]
A1_only	VIT_200s0494g00010	PREDICTED: growth-regulating factor 1-like [Vitis vinifera]
A1_only	VIT_204s0044g01240	PREDICTED: BTB/POZ domain-containing protein At2g13690 [Vitis vinifera]
A1_only	VIT_200s1455g00010	PREDICTED: expansin-like B1 [Vitis vinifera]
A1_only	VIT_210s0003g01310	PREDICTED: uncharacterized protein LOC100265230 [Vitis vinifera]
A1_only	VIT_219s0014g03240	PREDICTED: beta-glucosidase 18 isoform X1 [Vitis vinifera]
A1_only	VIT_204s0008g00540	PREDICTED: oleosin 1 [Vitis vinifera]
A1_only	VIT_206s0004g03260	PREDICTED: vicilin-like antimicrobial peptides 2-2 [Vitis vinifera]
A1_only	VIT_211s0052g00380	PREDICTED: uncharacterized protein At1g04910-like isoform X2 [Vitis vinifera]
A1_only	VIT_219s0085g01170	unnamed protein product [Vitis vinifera]
A1_only	VIT_213s0019g01070	PREDICTED: uncharacterized protein LOC100241081 [Vitis vinifera]
A1_only	VIT_219s0014g01220	PREDICTED: transcription factor TGA4-like [Vitis vinifera]
A1_only	VIT_214s0081g00100	PREDICTED: putative pentatricopeptide repeat-containing protein At1g12700, mitochondrial [Vitis vinifera]
A1_only	VIT_205s0049g00210	PREDICTED: uncharacterized protein LOC100245894 [Vitis vinifera]
A1_only	VIT_200s0181g00080	PREDICTED: F-box protein At1g61340-like [Vitis vinifera]
A1_only	VIT_202s0234g00100	PREDICTED: ubiquitin carboxyl-terminal hydrolase isozyme L3 [Vitis vinifera]
A1_only	VIT_200s0179g00150	PREDICTED: heat stress transcription factor A-6b [Vitis vinifera]
A1_only	VIT_208s0007g04230	PREDICTED: uncharacterized protein LOC100240792 [Vitis vinifera]
A1_only	VIT_204s0008g01660	PREDICTED: solute carrier family 25 member 44-like [Vitis vinifera]
A1_only	VIT_201s0011g00600	PREDICTED: triose phosphate/phosphate translocator, chloroplastic [Vitis vinifera]
A1_only	VIT_214s0219g00040	unnamed protein product [Vitis vinifera]
A1_only	VIT_208s0007g03530	PREDICTED: zinc finger A20 and AN1 domain-containing stress-associated protein 4 [Vitis vinifera]
A1_only	VIT_201s0026g02580	PREDICTED: cyclic dof factor 2 [Vitis vinifera]
A1_only	VIT_214s0060g02070	PREDICTED: probable protein phosphatase 2C 34 [Vitis vinifera]
A1_only	VIT_214s0030g01050	PREDICTED: uncharacterized protein LOC104881430 isoform X1 [Vitis vinifera]
A1_only	VIT_207s0191g00180	PREDICTED: homeobox-leucine zipper protein ATHB-6 [Vitis vinifera]
A1_only	VIT_202s0154g00330	PREDICTED: NADH dehydrogenase [ubiquinone] 1 beta subcomplex subunit 8, mitochondrial [Vitis vinifera]
A1_only	VIT_207s0255g00110	hypothetical protein VITISV_002364 [Vitis vinifera]
A1_only	VIT_214s0066g01490	PREDICTED: UDP-glycosyltransferase 90A1-like isoform X2 [Vitis vinifera]
A1_only	VIT_211s0016g05330	PREDICTED: SPX domain-containing protein 1 [Vitis vinifera]
A1_only	VIT_208s0007g05690	PREDICTED: lycopene beta cyclase, chloroplastic [Vitis vinifera]
A1_only	VIT_212s0035g02200	PREDICTED: uncharacterized protein LOC100241548 [Vitis vinifera]
A1_only	VIT_202s0025g01510	PREDICTED: probable serine/threonine-protein kinase dyrk1 [Vitis vinifera]
A1_only	VIT_215s0048g02410	PREDICTED: protein LHY-like isoform X3 [Vitis vinifera]
A1_only	VIT_213s0019g04640	PREDICTED: pumilio homolog 4 isoform X1 [Vitis vinifera]
A1_only	VIT_218s0001g08310	PREDICTED: inositol-tetrakisphosphate 1-kinase 2 isoform X1 [Vitis vinifera]
A1_only	VIT_212s0057g00090	PREDICTED: uncharacterized protein LOC100252779 [Vitis vinifera]
A1_only	VIT_217s0000g08370	PREDICTED: probable inactive poly [ADP-ribose] polymerase SRO5 [Vitis vinifera]
A1_only	VIT_218s0001g07260	PREDICTED: dnaJ-related protein SCJ1 [Vitis vinifera]
A1_only	VIT_218s0001g08990	unnamed protein product [Vitis vinifera]
A1_only	VIT_207s0104g01800	PREDICTED: glutathione S-transferase F13 [Vitis vinifera]
A1_only	VIT_201s0010g02590	PREDICTED: ATP-dependent DNA helicase Q-like 5 [Vitis vinifera]
A1_only	VIT_212s0059g01230	PREDICTED: protein NRT1/ PTR FAMILY 6.4 [Vitis vinifera]
A1_only	VIT_218s0041g01220	PREDICTED: uncharacterized protein LOC100244789 [Vitis vinifera]
A1_only	VIT_213s0019g02370	PREDICTED: protein YIPF1 homolog [Vitis vinifera]
A1_only	VIT_209s0002g02070	PREDICTED: protein FLX-like 3 isoform X1 [Vitis vinifera]
A1_only	VIT_206s0004g04170	PREDICTED: methyl-CpG-binding domain-containing protein 7 isoform X2 [Vitis vinifera]
A1_only	VIT_205s0020g04390	PREDICTED: putative calcium-transporting ATPase 13, plasma membrane-type [Vitis vinifera]
A1_only	VIT_216s0098g00690	PREDICTED: UNC93-like protein 1 [Vitis vinifera]
A1_only	VIT_216s0022g01970	PREDICTED: anthocyanidin 3-O-glucosyltransferase 5-like [Vitis vinifera]
A1_only	VIT_207s0031g00620	unnamed protein product [Vitis vinifera]
A1_only	VIT_208s0040g01220	PREDICTED: probable auxin efflux carrier component 1b [Vitis vinifera]
A1_only	VIT_212s0059g01240	unnamed protein product [Vitis vinifera]
A1_only	VIT_207s0197g00080	PREDICTED: serine/threonine-protein kinase SRK2I [Vitis vinifera]
A1_only	VIT_218s0089g00940	PREDICTED: GDSL esterase/lipase At1g71250 [Vitis vinifera]
A1_only	VIT_217s0000g02420	PREDICTED: probable auxin efflux carrier component 1c [Vitis vinifera]
A1_only	VIT_214s0128g00350	PREDICTED: uncharacterized GPI-anchored protein At3g06035 [Vitis vinifera]
A1_only	VIT_208s0040g00490	PREDICTED: metacaspase-9 [Vitis vinifera]
A1_only	VIT_214s0060g00240	PREDICTED: transcription factor MYB86 [Vitis vinifera]
A1_only	VIT_207s0151g00840	PREDICTED: late embryogenesis abundant protein D-34 [Vitis vinifera]
A1_only	VIT_209s0002g02320	unnamed protein product [Vitis vinifera]
A1_only	VIT_203s0038g04390	PREDICTED: late embryogenesis abundant protein-like [Vitis vinifera]
A1_only	VIT_213s0019g01840	PREDICTED: protein FIZZY-RELATED 3 isoform X1 [Vitis vinifera]
A1_only	VIT_201s0011g06410	PREDICTED: serine/threonine-protein kinase BRI1-like 2 [Vitis vinifera]
A1_only	VIT_203s0132g00080	unnamed protein product [Vitis vinifera]
A1_only	VIT_206s0080g00970	PREDICTED: NAC domain-containing protein 89 isoform X1 [Vitis vinifera]
A1_only	VIT_205s0020g04490	hypothetical protein VITISV_003949 [Vitis vinifera]
A1_only	VIT_207s0031g00720	PREDICTED: ethylene-responsive transcription factor ERF109-like [Vitis vinifera]
A1_only	VIT_208s0058g01460	PREDICTED: mannan endo-1,4-beta-mannosidase 6-like [Vitis vinifera]
A1_only	VIT_214s0060g00260	PREDICTED: transcription factor PIF3-like isoform X1 [Vitis vinifera]
A1_only	VIT_218s0001g14840	PREDICTED: uncharacterized protein LOC100255788 [Vitis vinifera]
A1_only	VIT_216s0098g00330	PREDICTED: probable plastid-lipid-associated protein 14, chloroplastic [Vitis vinifera]
A1_only	VIT_215s0048g00940	unnamed protein product [Vitis vinifera]
A1_only	VIT_218s0157g00090	PREDICTED: tryptophan aminotransferase-related protein 3-like [Vitis vinifera]
A1_only	VIT_210s0071g00320	PREDICTED: GEM-like protein 4 [Vitis vinifera]
A1_only	VIT_215s0048g00500	PREDICTED: probable pectinesterase/pectinesterase inhibitor 36 [Vitis vinifera]
A1_only	VIT_200s0652g00010	PREDICTED: dof zinc finger protein DOF1.1 [Vitis vinifera]
A1_only	VIT_212s0057g00190	PREDICTED: uncharacterized protein LOC100257932 [Vitis vinifera]
A1_only	VIT_207s0031g02550	PREDICTED: ABC transporter G family member 5 [Vitis vinifera]
A1_only	VIT_201s0026g00600	PREDICTED: protein NLRC3 isoform X2 [Vitis vinifera]
A1_only	VIT_218s0001g02710	PREDICTED: TLC domain-containing protein 2 [Vitis vinifera]
A1_only	VIT_205s0051g00180	PREDICTED: glutathione transferase GST 23 [Vitis vinifera]
A1_only	VIT_217s0000g08210	PREDICTED: E3 ubiquitin-protein ligase SIS3 [Vitis vinifera]
A1_only	VIT_207s0129g00620	PREDICTED: metal transporter Nramp3 [Vitis vinifera]
A1_only	VIT_218s0001g06270	PREDICTED: F-box protein At1g78280 isoform X1 [Vitis vinifera]
A1_only	VIT_209s0002g03450	unnamed protein product [Vitis vinifera]
A1_only	VIT_207s0005g06640	PREDICTED: phosphatidylinositol/phosphatidylcholine transfer protein SFH9 isoform X1 [Vitis vinifera]
A1_only	VIT_207s0005g03680	PREDICTED: ABC transporter I family member 19 [Vitis vinifera]
A1_only	VIT_218s0001g12030	PREDICTED: uncharacterized protein LOC100250686 [Vitis vinifera]
A1_only	VIT_214s0006g01925	PREDICTED: uncharacterized protein LOC100253584 [Vitis vinifera]
A1_only	VIT_206s0061g00870	PREDICTED: histone H2B [Vitis vinifera]
A1_only	VIT_216s0050g02650	PREDICTED: uncharacterized protein LOC100244979 [Vitis vinifera]
A1_only	VIT_201s0011g05610	PREDICTED: probable peroxygenase 4 isoform X2 [Vitis vinifera]
A1_only	VIT_208s0007g04190	PREDICTED: F-box protein PP2-A15 isoform X1 [Vitis vinifera]
A1_only	VIT_207s0005g03960	PREDICTED: protein NRT1/ PTR FAMILY 5.2-like [Vitis vinifera]
A1_only	VIT_208s0040g02660	PREDICTED: low temperature-induced protein lt101.2 [Vitis vinifera]
A1_only	VIT_217s0000g00950	PREDICTED: omega-hydroxypalmitate O-feruloyl transferase [Vitis vinifera]
A1_only	VIT_219s0014g00150	PREDICTED: probable purine permease 11 [Vitis vinifera]
A1_only	VIT_218s0001g14910	PREDICTED: probable cinnamyl alcohol dehydrogenase 6 [Vitis vinifera]
A1_only	VIT_211s0037g01120	PREDICTED: cytochrome c oxidase subunit 6b-2 [Vitis vinifera]
A1_only	VIT_204s0023g01715	hypothetical protein MTR_5g020090 [Medicago truncatula]
A1_only	VIT_200s0347g00096	PREDICTED: G-type lectin S-receptor-like serine/threonine-protein kinase At1g11330 [Vitis vinifera]
A1_only	VIT_214s0083g00620	PREDICTED: protein NSP-INTERACTING KINASE 1 [Vitis vinifera]
A1_only	VIT_218s0041g00170	unnamed protein product [Vitis vinifera]
A1_only	VIT_207s0129g00030	PREDICTED: protein SHORT-ROOT isoform X2 [Vitis vinifera]
A1_only	VIT_217s0000g04770	PREDICTED: autophagy-related protein 36 [Vitis vinifera]
A1_only	VIT_217s0000g08080	PREDICTED: U-box domain-containing protein 19-like [Vitis vinifera]
A1_only	VIT_214s0066g02190	PREDICTED: uncharacterized protein LOC100266380 [Vitis vinifera]
A1_only	VIT_213s0084g00240	PREDICTED: cytosolic sulfotransferase 15 [Vitis vinifera]
A1_only	VIT_206s0004g04360	PREDICTED: uncharacterized protein LOC100262189 isoform X2 [Vitis vinifera]
A1_only	VIT_207s0151g00640	PREDICTED: vicilin-like antimicrobial peptides 2-3 [Vitis vinifera]
A1_only	VIT_200s0253g00100	PREDICTED: methylesterase 10 [Vitis vinifera]
A1_only	VIT_203s0038g02400	hypothetical protein VITISV_026641 [Vitis vinifera]
A1_only	VIT_213s0175g00185	PREDICTED: probable glucan 1,3-alpha-glucosidase [Vitis vinifera]
A1_only	VIT_202s0025g04390	PREDICTED: probable transcriptional regulator SLK3 isoform X1 [Vitis vinifera]
A1_only	VIT_217s0000g04150	unnamed protein product [Vitis vinifera]
A1_only	VIT_209s0002g03440	PREDICTED: lysM domain receptor-like kinase 3 isoform X1 [Vitis vinifera]
A1_only	VIT_200s0203g00210	PREDICTED: zinc finger protein CONSTANS-like [Vitis vinifera]
A1_only	VIT_214s0066g01630	PREDICTED: DNA repair protein UVH3 isoform X1 [Vitis vinifera]
A1_only	VIT_211s0016g04510	PREDICTED: uncharacterized protein LOC104595265 [Nelumbo nucifera]
A1_only	VIT_209s0002g05360	unnamed protein product [Vitis vinifera]
A1_only	VIT_213s0019g01100	PREDICTED: uncharacterized protein LOC100251328 [Vitis vinifera]
A1_only	VIT_200s0454g00010	PREDICTED: subtilisin-like protease SBT5.3 [Vitis vinifera]
A1_only	VIT_213s0074g00680	PREDICTED: pleiotropic drug resistance protein 2-like [Vitis vinifera]
A1_only	VIT_208s0007g03260	PREDICTED: uncharacterized protein LOC100254636 [Vitis vinifera]
A1_only	VIT_202s0025g01730	PREDICTED: 3-oxoacyl-[acyl-carrier-protein] synthase I, chloroplastic-like [Vitis vinifera]
A1_only	VIT_219s0014g01450	PREDICTED: transcription factor HBP-1b(c1)-like [Vitis vinifera]
A1_only	VIT_210s0003g00540	unnamed protein product [Vitis vinifera]
A1_only	VIT_218s0001g08800	hypothetical protein VITISV_035399 [Vitis vinifera]
A1_only	VIT_216s0050g00790	PREDICTED: uncharacterized protein LOC100264629 [Vitis vinifera]
A1_only	VIT_204s0008g06650	.
A1_only	VIT_202s0025g01610	PREDICTED: phosphatidylinositol 4-kinase gamma 2-like [Vitis vinifera]
A1_only	VIT_205s0020g01960	PREDICTED: nhx1 antiporter isoform X1 [Vitis vinifera]
A1_only	VIT_210s0003g02540	PREDICTED: ABC transporter B family member 9-like isoform X1 [Vitis vinifera]
A1_only	VIT_200s0572g00020	PREDICTED: (3S,6E)-nerolidol synthase 1-like [Vitis vinifera]
A1_only	VIT_204s0008g02670	PREDICTED: cryptochrome DASH, chloroplastic/mitochondrial [Vitis vinifera]
A1_only	VIT_219s0085g00610	hypothetical protein VITISV_007004 [Vitis vinifera]
A1_only	VIT_212s0057g01080	PREDICTED: nitrile-specifier protein 5 [Vitis vinifera]
A1_only	VIT_218s0001g02300	PREDICTED: NAC domain-containing protein 2 [Vitis vinifera]
A1_only	VIT_208s0105g00270	PREDICTED: uncharacterized protein LOC100260806 [Vitis vinifera]
A1_only	VIT_217s0000g09350	PREDICTED: protein DEHYDRATION-INDUCED 19 homolog 5 isoform X2 [Vitis vinifera]
A1_only	VIT_208s0007g03570	PREDICTED: solute carrier family 35 member F1-like isoform X1 [Vitis vinifera]
A1_only	VIT_214s0006g02530	PREDICTED: non-specific lipid-transfer protein 2-like [Vitis vinifera]
A1_only	VIT_215s0048g00740	unnamed protein product [Vitis vinifera]
A1_only	VIT_211s0037g01220	unnamed protein product [Vitis vinifera]
A1_only	VIT_213s0064g00160	PREDICTED: pentatricopeptide repeat-containing protein At2g19280 [Vitis vinifera]
A1_only	VIT_212s0035g00420	PREDICTED: putative disease resistance protein RGA1 [Vitis vinifera]
A1_only	VIT_200s0204g00080	PREDICTED: uncharacterized protein LOC100855390 [Vitis vinifera]
A1_only	VIT_202s0025g00700	PREDICTED: aluminum-activated malate transporter 9 [Vitis vinifera]
A1_only	VIT_207s0031g00220	transcription factor APETALA2 [Vitis vinifera]
A1_only	VIT_205s0020g03610	unnamed protein product [Vitis vinifera]
A1_only	VIT_218s0001g09890	PREDICTED: D-3-phosphoglycerate dehydrogenase 3, chloroplastic-like [Vitis vinifera]
A1_only	VIT_214s0068g02200	PREDICTED: uncharacterized protein LOC100265277 isoform X1 [Vitis vinifera]
A1_only	VIT_214s0060g02250	unnamed protein product [Vitis vinifera]
A1_only	VIT_215s0107g00270	PREDICTED: mechanosensitive ion channel protein 10 [Vitis vinifera]
A1_only	VIT_201s0011g04720	unnamed protein product [Vitis vinifera]
A1_only	VIT_203s0017g01040	PREDICTED: 7-deoxyloganetin glucosyltransferase [Vitis vinifera]
A1_only	VIT_201s0010g03910	PREDICTED: squamosa promoter-binding-like protein 16 [Vitis vinifera]
A1_only	VIT_202s0025g02640	PREDICTED: beta-carotene isomerase D27, chloroplastic [Vitis vinifera]
A1_only	VIT_216s0013g00390	PREDICTED: uncharacterized protein LOC104882052 [Vitis vinifera]
A1_only	VIT_213s0019g04710	PREDICTED: U-box domain-containing protein 14 [Vitis vinifera]
A1_only	VIT_206s0004g06830	unnamed protein product [Vitis vinifera]
A1_only	VIT_210s0003g03490	PREDICTED: gibberellin 2-beta-dioxygenase isoform X2 [Vitis vinifera]
A1_only	VIT_216s0050g00350	Tubulin beta-9 chain [Gossypium arboreum]
A1_only	VIT_214s0066g01130	PREDICTED: universal stress protein A-like protein [Vitis vinifera]
A1_only	VIT_219s0014g04790	PREDICTED: organic cation/carnitine transporter 4 isoform X2 [Vitis vinifera]
A1_only	VIT_202s0025g04460	PREDICTED: dehydration-responsive element-binding protein 1E [Vitis vinifera]
A1_only	VIT_200s0204g00040	unnamed protein product [Vitis vinifera]
A1_only	VIT_214s0108g00480	unnamed protein product [Vitis vinifera]
A1_only	VIT_213s0067g03050	PREDICTED: probably inactive leucine-rich repeat receptor-like protein kinase At3g28040 [Vitis vinifera]
A1_only	VIT_205s0124g00400	PREDICTED: 2-isopropylmalate synthase A-like [Vitis vinifera]
A1_only	VIT_217s0000g05800	PREDICTED: delta-1-pyrroline-5-carboxylate dehydrogenase 12A1, mitochondrial isoform X1 [Vitis vinifera]
A1_only	VIT_211s0016g03950	rd22-b protein precursor [Vitis vinifera]
A1_only	VIT_218s0041g00580	unnamed protein product [Vitis vinifera]
A1_only	VIT_218s0001g09510	PREDICTED: isoflavone 2'-hydroxylase-like [Vitis vinifera]
A1_only	VIT_201s0011g05450	unnamed protein product [Vitis vinifera]
A1_only	VIT_202s0025g04550	PREDICTED: protein HOTHEAD [Vitis vinifera]
A1_only	VIT_203s0038g02110	PREDICTED: chaperone protein dnaJ 11, chloroplastic [Vitis vinifera]
A1_only	VIT_213s0019g04140	PREDICTED: chlorophyll a-b binding protein 6, chloroplastic [Vitis vinifera]
A1_only	VIT_200s2539g00010	PREDICTED: probable serine/threonine-protein kinase Cx32, chloroplastic [Vitis vinifera]
A1_only	VIT_213s0019g04750	PREDICTED: armadillo repeat-containing kinesin-like protein 1 isoform X2 [Vitis vinifera]
A1_only	VIT_219s0015g02500	PREDICTED: cytochrome P450 CYP72A219 [Vitis vinifera]
A1_only	VIT_214s0108g00630	PREDICTED: vacuolar amino acid transporter 1 [Vitis vinifera]
A1_only	VIT_218s0001g00140	PREDICTED: uncharacterized protein LOC100267694 [Vitis vinifera]
A1_only	VIT_202s0241g00100	PREDICTED: uncharacterized protein LOC100249883 [Vitis vinifera]
A1_only	VIT_202s0236g00130	PREDICTED: serine/threonine-protein kinase SAPK3 [Vitis vinifera]
A1_only	VIT_208s0007g03420	PREDICTED: protein ABSCISIC ACID-INSENSITIVE 5 [Vitis vinifera]
A1_only	VIT_200s0229g00190	PREDICTED: uncharacterized protein LOC100252861 [Vitis vinifera]
A1_only	VIT_213s0019g01570	unnamed protein product [Vitis vinifera]
A1_only	VIT_208s0007g01530	PREDICTED: uncharacterized protein LOC100252869 [Vitis vinifera]
A1_only	VIT_202s0012g01570	PREDICTED: tetraketide alpha-pyrone reductase 1 isoform X1 [Vitis vinifera]
A1_only	VIT_209s0002g01520	unnamed protein product [Vitis vinifera]
A1_only	VIT_201s0011g04180	PREDICTED: lipid phosphate phosphatase 2 [Vitis vinifera]
A1_only	VIT_212s0035g01940	PREDICTED: NADH dehydrogenase [ubiquinone] 1 beta subcomplex subunit 3-B [Vitis vinifera]
A1_only	VIT_201s0137g00190	PREDICTED: uncharacterized protein LOC104879533 [Vitis vinifera]
A1_only	VIT_204s0008g02710	PREDICTED: protein CUP-SHAPED COTYLEDON 2 [Vitis vinifera]
A1_only	VIT_206s0004g04733	PREDICTED: RING-H2 finger protein ATL14-like [Vitis vinifera]
A1_only	VIT_218s0001g11500	PREDICTED: cytochrome P450 82A1-like [Vitis vinifera]
A1_only	VIT_208s0007g00820	PREDICTED: subtilisin inhibitor CLSI-I [Vitis vinifera]
A1_only	VIT_200s0769g00010	PREDICTED: peptidyl-prolyl cis-trans isomerase FKBP62 isoform X2 [Vitis vinifera]
A1_only	VIT_210s0116g00820	PREDICTED: adenosine deaminase-like protein isoform X1 [Vitis vinifera]
A1_only	VIT_212s0134g00243	PREDICTED: uncharacterized protein LOC100267196 [Vitis vinifera]
A1_only	VIT_212s0059g00440	PREDICTED: keratin-associated protein 6-2 [Vitis vinifera]
A1_only	VIT_216s0100g01210	unnamed protein product [Vitis vinifera]
A1_only	VIT_217s0000g04210	PREDICTED: oleosin 18.2 kDa [Vitis vinifera]
A1_only	VIT_201s0010g02900	PREDICTED: proteasome subunit beta type-5 [Vitis vinifera]
A1_only	VIT_209s0002g04280	PREDICTED: dynein light chain LC6, flagellar outer arm [Vitis vinifera]
A1_only	VIT_203s0063g01910	PREDICTED: CASP-like protein 5C1 [Vitis vinifera]
A1_only	VIT_208s0105g00600	PREDICTED: late embryogenesis abundant protein B19.3 [Vitis vinifera]
A1_only	VIT_216s0013g00480	PREDICTED: uncharacterized protein LOC100853363 [Vitis vinifera]
A1_only	VIT_215s0046g02410	PREDICTED: aquaporin PIP1-2 [Vitis vinifera]
A1_only	VIT_217s0000g06610	PREDICTED: probable receptor-like protein kinase At5g61350 [Vitis vinifera]
A1_only	VIT_212s0035g00880	PREDICTED: uncharacterized protein LOC100266411 [Vitis vinifera]
A1_only	VIT_200s2377g00010	hypothetical protein VITISV_015578 [Vitis vinifera]
A1_only	VIT_215s0048g01050	unnamed protein product [Vitis vinifera]
A1_only	VIT_213s0139g00030	PREDICTED: putative disease resistance RPP13-like protein 1 [Vitis vinifera]
A1_only	VIT_208s0007g01510	PREDICTED: phosphatidylinositol:ceramide inositolphosphotransferase 1 [Vitis vinifera]
A1_only	VIT_208s0105g00310	PREDICTED: rhodanese-like domain-containing protein 10 isoform X1 [Vitis vinifera]
A1_only	VIT_211s0016g05770	PREDICTED: probable galactinol--sucrose galactosyltransferase 6 [Vitis vinifera]
A1_only	VIT_219s0093g00550	9-cis-epoxycarotenoid dioxygenase 1 [Vitis vinifera]
A1_only	VIT_209s0002g03870	PREDICTED: probable disease resistance protein At5g63020 isoform X1 [Vitis vinifera]
A1_only	VIT_213s0067g01970	PREDICTED: laccase-12 [Vitis vinifera]
A1_only	VIT_209s0002g06920	PREDICTED: protein LURP-one-related 12 [Vitis vinifera]
A1_only	VIT_206s0004g00260	PREDICTED: uncharacterized protein LOC100241562 [Vitis vinifera]
A1_only	VIT_209s0002g04610	PREDICTED: uncharacterized protein LOC100258307 [Vitis vinifera]
A1_only	VIT_209s0002g00690	PREDICTED: dnaJ homolog subfamily B member 6-A isoform X1 [Vitis vinifera]
A1_only	VIT_219s0014g04900	uncharacterized protein LOC100257265 [Vitis vinifera]
A1_only	VIT_212s0059g00400	hypothetical protein VITISV_027019 [Vitis vinifera]
A1_only	VIT_204s0008g01950	PREDICTED: uncharacterized protein LOC100242172 [Vitis vinifera]
A1_only	VIT_203s0038g02450	PREDICTED: probable BOI-related E3 ubiquitin-protein ligase 2 [Vitis vinifera]
A1_only	VIT_209s0002g04220	PREDICTED: ras-related protein Rab7 [Vitis vinifera]
A1_only	VIT_203s0017g01270	PREDICTED: uncharacterized protein LOC100253761 [Vitis vinifera]
A1_only	VIT_219s0090g00560	PREDICTED: probable beta-1,3-galactosyltransferase 2 [Vitis vinifera]
A1_only	VIT_206s0004g05800	PREDICTED: phosphatidylinositol:ceramide inositolphosphotransferase [Vitis vinifera]
A1_only	VIT_217s0000g07960	PREDICTED: ubiquitin-conjugating enzyme E2-23 kDa isoform X1 [Vitis vinifera]
A1_only	VIT_212s0035g00990	PREDICTED: leucine-rich repeat receptor-like serine/threonine-protein kinase BAM1 [Vitis vinifera]
A1_only	VIT_200s0988g00010	PREDICTED: protein PHLOEM PROTEIN 2-LIKE A10-like [Vitis vinifera]
A1_only	VIT_211s0118g00060	PREDICTED: probable glycosyltransferase At5g20260 [Vitis vinifera]
A1_only	VIT_216s0100g00220	.
A1_only	VIT_214s0219g00150	unnamed protein product [Vitis vinifera]
A1_only	VIT_208s0007g05895	PREDICTED: probable F-box protein At5g04010 [Vitis vinifera]
A1_only	VIT_206s0009g02805	flavonoid 3'-hydroxylase [Vitis vinifera]
A1_only	VIT_213s0019g04260	hypothetical protein VITISV_036229 [Vitis vinifera]
A1_only	VIT_213s0019g02100	.
A1_only	VIT_201s0010g00450	PREDICTED: extracellular ribonuclease LE [Vitis vinifera]
A1_only	VIT_218s0001g07210	PREDICTED: uncharacterized protein LOC104603913 [Nelumbo nucifera]
A1_only	VIT_214s0030g00990	unnamed protein product [Vitis vinifera]
A1_only	VIT_212s0057g00100	2-nonaprenyl-3-methyl-6-methoxy-1,4-benzoquinol hydroxylase [Theobroma cacao]
A1_only	VIT_211s0016g04970	PREDICTED: NADH-cytochrome b5 reductase-like protein [Vitis vinifera]
A1_only	VIT_218s0041g00630	PREDICTED: protein NRT1/ PTR FAMILY 5.10-like [Vitis vinifera]
A1_only	VIT_211s0016g03890	PREDICTED: probable chlorophyll(ide) b reductase NYC1, chloroplastic isoform X2 [Vitis vinifera]
A1_only	VIT_219s0015g01850	PREDICTED: uncharacterized protein LOC100266917 isoform X2 [Vitis vinifera]
A1_only	VIT_200s0301g00060	unnamed protein product [Vitis vinifera]
A1_only	VIT_213s0019g03610	PREDICTED: RNA-binding protein 38 isoform X1 [Vitis vinifera]
A1_only	VIT_212s0059g02050	PREDICTED: uncharacterized protein LOC100249870 [Vitis vinifera]
A1_only	VIT_219s0015g01890	PREDICTED: receptor-like protein kinase BRI1-like 3 [Vitis vinifera]
A1_only	VIT_205s0029g00480	PREDICTED: protein ECERIFERUM 26 [Vitis vinifera]
A1_only	VIT_202s0025g02790	unnamed protein product [Vitis vinifera]
A1_only	VIT_203s0063g01790	PREDICTED: WD repeat-containing protein 5 homolog [Vitis vinifera]
A1_only	VIT_206s0004g04180	PREDICTED: zinc finger protein ZAT11 [Vitis vinifera]
A1_only	VIT_218s0001g04340	PREDICTED: serine hydroxymethyltransferase 7 [Vitis vinifera]
A1_only	VIT_218s0001g09140	PREDICTED: probable strigolactone esterase DAD2 [Vitis vinifera]
A1_only	VIT_213s0019g00240	unnamed protein product [Vitis vinifera]
A1_only	VIT_215s0046g01440	PREDICTED: common plant regulatory factor 1 [Vitis vinifera]
A1_only	VIT_213s0156g00500	PREDICTED: putative disease resistance protein At3g14460 isoform X1 [Vitis vinifera]
A1_only	VIT_206s0004g07020	PREDICTED: ethylene-overproduction protein 1 [Vitis vinifera]
A1_only	VIT_213s0074g00040	PREDICTED: probable phytol kinase 1, chloroplastic isoform X1 [Vitis vinifera]
A1_only	VIT_214s0108g00850	PREDICTED: 60S ribosomal protein L34 [Vitis vinifera]
A1_only	VIT_204s0044g01850	PREDICTED: uncharacterized transporter C5D6.04 isoform X1 [Vitis vinifera]
A1_only	VIT_212s0028g03640	PREDICTED: uncharacterized protein LOC100248923 [Vitis vinifera]
A1_only	VIT_209s0002g04130	PREDICTED: protein NRT1/ PTR FAMILY 1.2 [Vitis vinifera]
A1_only	VIT_202s0012g00490	unnamed protein product [Vitis vinifera]
A1_only	VIT_200s0975g00020	unnamed protein product [Vitis vinifera]
A1_only	VIT_203s0063g01400	PREDICTED: cell division cycle-associated 7-like protein [Vitis vinifera]
A1_only	VIT_201s0026g01970	PREDICTED: protein vip1 isoform X1 [Vitis vinifera]
A1_only	VIT_217s0000g05470	PREDICTED: uncharacterized protein LOC100244916 [Vitis vinifera]
A1_only	VIT_218s0001g12260	PREDICTED: probable serine/threonine protein kinase IRE4 isoform X1 [Vitis vinifera]
A1_only	VIT_217s0000g05060	unnamed protein product [Vitis vinifera]
A1_only	VIT_212s0142g00450	PREDICTED: uncharacterized protein LOC100255858 [Vitis vinifera]
A1_only	VIT_201s0011g05150	PREDICTED: MLP-like protein 34 [Vitis vinifera]
A1_only	VIT_202s0025g02180	unnamed protein product [Vitis vinifera]
A1_only	VIT_219s0014g02210	PREDICTED: uncharacterized protein LOC100260719 isoform X1 [Vitis vinifera]
A1_only	VIT_209s0002g00990	PREDICTED: uncharacterized protein LOC100266986 isoform X1 [Vitis vinifera]
A1_only	VIT_211s0016g02070	PREDICTED: putative transcription factor bHLH041 [Vitis vinifera]
A1_only	VIT_200s1321g00010	PREDICTED: uncharacterized protein LOC100854908 [Vitis vinifera]
A1_only	VIT_202s0025g03520	PREDICTED: uncharacterized protein LOC100261521 [Vitis vinifera]
A1_only	VIT_203s0132g00050	PREDICTED: uncharacterized protein LOC100245618 isoform X4 [Vitis vinifera]
A1_only	VIT_208s0007g07530	PREDICTED: short-chain type dehydrogenase/reductase [Vitis vinifera]
A1_only	VIT_206s0004g07950	unnamed protein product [Vitis vinifera]
A1_only	VIT_200s0531g00060	unnamed protein product [Vitis vinifera]
A1_only	VIT_211s0016g00670	PREDICTED: ethylene-responsive transcription factor ERF016 [Vitis vinifera]
A1_only	VIT_207s0104g01250	PREDICTED: probable indole-3-pyruvate monooxygenase YUCCA10 [Vitis vinifera]
A1_only	VIT_204s0023g01390	PREDICTED: provicilin-like [Vitis vinifera]
A1_only	VIT_216s0100g00740	PREDICTED: uncharacterized protein LOC100241934 [Vitis vinifera]
A1_only	VIT_208s0007g06160	PREDICTED: transcription factor TGA2 [Vitis vinifera]
A1_only	VIT_216s0098g01150	PREDICTED: auxin-induced protein X15 [Vitis vinifera]
A1_only	VIT_211s0016g02870	PREDICTED: mitochondrial-processing peptidase subunit alpha [Vitis vinifera]
A1_only	VIT_204s0023g03100	PREDICTED: polyprenol reductase 2 [Vitis vinifera]
A1_only	VIT_209s0002g07120	unnamed protein product [Vitis vinifera]
A1_only	VIT_206s0004g07090	PREDICTED: protein LIGHT-DEPENDENT SHORT HYPOCOTYLS 5 [Jatropha curcas]
A1_only	VIT_202s0025g02610	PREDICTED: transcription factor MYC4 [Vitis vinifera]
A1_only	VIT_210s0003g00420	PREDICTED: auxin response factor 3 [Vitis vinifera]
A1_only	VIT_205s0020g04840	unnamed protein product [Vitis vinifera]
A1_only	VIT_207s0031g01420	PREDICTED: uncharacterized aarF domain-containing protein kinase At1g79600, chloroplastic [Vitis vinifera]
A1_only	VIT_200s0309g00050	PREDICTED: expansin-like B1 [Vitis vinifera]
A1_only	VIT_216s0013g00450	PREDICTED: uncharacterized protein LOC104882052 [Vitis vinifera]
A1_only	VIT_213s0067g00900	PREDICTED: phosphoinositide phospholipase C 2 [Vitis vinifera]
A1_only	VIT_211s0016g03660	PREDICTED: probable plastidic glucose transporter 2 isoform X1 [Vitis vinifera]
A1_only	VIT_204s0008g03670	unnamed protein product [Vitis vinifera]
A1_only	VIT_206s0004g01930	PREDICTED: E3 ubiquitin ligase BIG BROTHER [Vitis vinifera]
A1_only	VIT_216s0050g00190	unnamed protein product [Vitis vinifera]
A1_only	VIT_219s0027g01790	PREDICTED: acetylornithine aminotransferase, mitochondrial [Vitis vinifera]
A1_only	VIT_208s0058g00640	unnamed protein product [Vitis vinifera]
A1_only	VIT_203s0110g00290	hypothetical protein VITISV_001179 [Vitis vinifera]
A1_only	VIT_214s0030g02240	unnamed protein product [Vitis vinifera]
A1_only	VIT_219s0014g04400	PREDICTED: G-type lectin S-receptor-like serine/threonine-protein kinase At4g27290 isoform X2 [Vitis vinifera]
A1_only	VIT_200s0616g00010	PREDICTED: putative glycerol-3-phosphate transporter 4 [Vitis vinifera]
A1_only	VIT_206s0004g02750	PREDICTED: auxin response factor 18 [Vitis vinifera]
A1_only	VIT_213s0047g01230	PREDICTED: crocetin glucoside glucosyltransferase-like [Vitis vinifera]
A1_only	VIT_213s0019g02730	PREDICTED: uncharacterized protein LOC100256408 [Vitis vinifera]
A1_only	VIT_213s0019g05120	PREDICTED: cysteine proteinase 15A [Vitis vinifera]
A1_only	VIT_214s0066g00810	PREDICTED: galactinol--sucrose galactosyltransferase [Vitis vinifera]
A1_only	VIT_210s0071g00590	PREDICTED: GEM-like protein 4 [Vitis vinifera]
A1_only	VIT_209s0002g06770	PREDICTED: uncharacterized protein LOC100261053 [Vitis vinifera]
A1_only	VIT_205s0020g02720	PREDICTED: basic 7S globulin [Vitis vinifera]
A1_only	VIT_219s0015g00740	PREDICTED: WEB family protein At5g55860 [Vitis vinifera]
A1_only	VIT_219s0090g00100	unnamed protein product [Vitis vinifera]
A1_only	VIT_204s0023g03120	hypothetical protein PHAVU_001G253800g [Phaseolus vulgaris]
A1_only	VIT_213s0156g00550	PREDICTED: G-type lectin S-receptor-like serine/threonine-protein kinase RLK1 [Vitis vinifera]
A1_only	VIT_217s0000g07060	PREDICTED: UDP-glycosyltransferase 83A1 [Vitis vinifera]
A1_only	VIT_218s0001g02260	PREDICTED: proteasome subunit beta type-3-A [Vitis vinifera]
A1_only	VIT_207s0005g01320	PREDICTED: uncharacterized protein LOC100253802 [Vitis vinifera]
A1_only	VIT_200s0286g00085	hypothetical protein VITISV_038128 [Vitis vinifera]
A1_only	VIT_203s0088g00110	PREDICTED: serine carboxypeptidase-like 17 [Vitis vinifera]
A1_only	VIT_218s0001g12680	PREDICTED: uncharacterized protein LOC100259078 [Vitis vinifera]
A1_only	VIT_217s0000g06190	R2R3 Myb30 transcription factor [Vitis vinifera]
A1_only	VIT_206s0004g01400	PREDICTED: G-type lectin S-receptor-like serine/threonine-protein kinase RLK1 [Vitis vinifera]
A1_only	VIT_201s0137g00540	PREDICTED: cytochrome P450 71B34-like [Vitis vinifera]
A1_only	VIT_202s0025g01390	PREDICTED: probable protein phosphatase 2C 51 [Vitis vinifera]
A1_only	VIT_214s0066g00450	PREDICTED: altered inheritance of mitochondria protein 32 [Vitis vinifera]
A1_only	VIT_200s0304g00040	PREDICTED: succinate dehydrogenase [ubiquinone] iron-sulfur subunit 3, mitochondrial [Vitis vinifera]
A1_only	VIT_204s0008g01230	PREDICTED: uncharacterized protein LOC100254397 [Vitis vinifera]
A1_only	VIT_219s0014g02460	PREDICTED: early nodulin-like protein 2 [Vitis vinifera]
A1_only	VIT_208s0007g03250	PREDICTED: uncharacterized protein LOC100261348 [Vitis vinifera]
A1_only	VIT_214s0066g01620	unnamed protein product [Vitis vinifera]
A1_only	VIT_219s0027g00460	PREDICTED: probable glutathione S-transferase [Vitis vinifera]
A1_only	VIT_218s0117g00220	PREDICTED: uncharacterized protein LOC100233118 [Vitis vinifera]
A1_only	VIT_206s0004g03000	PREDICTED: pyridoxal biosynthesis protein PDX2 [Vitis vinifera]
A1_only	VIT_201s0010g02870	PREDICTED: peroxisomal biogenesis factor 6-like isoform X1 [Vitis vinifera]
A1_only	VIT_216s0050g00120	PREDICTED: low-temperature-induced 65 kDa protein-like isoform X1 [Vitis vinifera]
A1_only	VIT_201s0011g00850	PREDICTED: uncharacterized protein LOC100252601 [Vitis vinifera]
A1_only	VIT_213s0019g03110	PREDICTED: 18.1 kDa class I heat shock protein [Vitis vinifera]
A1_only	VIT_202s0025g02960	PREDICTED: flavonol synthase/flavanone 3-hydroxylase [Vitis vinifera]
A1_only	VIT_216s0013g02160	PREDICTED: uncharacterized protein LOC104882052 [Vitis vinifera]
A1_only	VIT_215s0048g00170	PREDICTED: plasma membrane ATPase-like isoform X2 [Nelumbo nucifera]
A1_only	VIT_218s0001g11430	PREDICTED: cytochrome P450 CYP82D47-like [Vitis vinifera]
A1_only	VIT_204s0008g06150	PREDICTED: uncharacterized protein LOC104879028 [Vitis vinifera]
A1_only	VIT_208s0007g04850	PREDICTED: serine/threonine protein phosphatase 2A 57 kDa regulatory subunit B' beta isoform isoform X1 [Vitis vinifera]
A1_only	VIT_219s0090g00670	PREDICTED: DNA mismatch repair protein MSH5 isoform X5 [Vitis vinifera]
A1_only	VIT_218s0041g00330	PREDICTED: uncharacterized protein LOC100244294 isoform X3 [Vitis vinifera]
A1_only	VIT_204s0008g01040	PREDICTED: cytokinin riboside 5'-monophosphate phosphoribohydrolase LOG8 [Vitis vinifera]
A1_only	VIT_211s0016g00780	PREDICTED: uncharacterized protein LOC100255995 [Vitis vinifera]
A1_only	VIT_216s0039g02740	PREDICTED: glutamate dehydrogenase [Vitis vinifera]
A1_only	VIT_211s0016g04960	PREDICTED: uncharacterized protein LOC100853647 [Vitis vinifera]
A1_only	VIT_210s0003g01405	PREDICTED: transcription factor TGA2 [Vitis vinifera]
A1_only	VIT_209s0002g00580	PREDICTED: GDSL esterase/lipase 1 isoform X1 [Vitis vinifera]
A1_only	VIT_206s0004g02870	PREDICTED: uncharacterized protein LOC100263969 [Vitis vinifera]
A1_only	VIT_213s0064g01660	PREDICTED: beta-glucosidase 13 isoform X1 [Vitis vinifera]
A1_only	VIT_218s0001g15730	PREDICTED: dof zinc finger protein DOF3.5 [Vitis vinifera]
A1_only	VIT_207s0191g00090	PREDICTED: 14-3-3-like protein [Vitis vinifera]
A1_only	VIT_216s0013g01990	PREDICTED: leucine-rich repeat receptor-like protein kinase TDR [Vitis vinifera]
A1_only	VIT_218s0164g00040	PREDICTED: uncharacterized protein LOC100245921 [Vitis vinifera]
A1_only	VIT_215s0024g00800	PREDICTED: glycine-rich protein A3 [Vitis vinifera]
A1_only	VIT_201s0026g00900	PREDICTED: metalloendoproteinase 1 [Vitis vinifera]
A1_only	VIT_203s0017g00180	hypothetical protein VITISV_043221 [Vitis vinifera]
A1_only	VIT_208s0058g00090	PREDICTED: receptor-like protein 12 [Vitis vinifera]
A1_only	VIT_200s0527g00030	unnamed protein product [Vitis vinifera]
A1_only	VIT_214s0030g00410	PREDICTED: histidine-containing phosphotransfer protein 1 [Vitis vinifera]
A1_only	VIT_210s0003g01335	PREDICTED: abscisic acid receptor PYL11 [Vitis vinifera]
A1_only	VIT_204s0023g01890	unnamed protein product [Vitis vinifera]
A1_only	VIT_219s0090g00810	PREDICTED: imidazole glycerol phosphate synthase hisHF, chloroplastic [Vitis vinifera]
A1_only	VIT_214s0068g00400	PREDICTED: monoacylglycerol lipase ABHD6 [Vitis vinifera]
A1_only	VIT_214s0068g00300	PREDICTED: LRR receptor-like serine/threonine-protein kinase RPK2 [Vitis vinifera]
A1_only	VIT_218s0001g08270	PREDICTED: amino acid permease 6 [Vitis vinifera]
A1_only	VIT_214s0060g00720	PREDICTED: ABC transporter I family member 20 isoform X1 [Vitis vinifera]
A1_only	VIT_217s0053g00850	PREDICTED: probable cyclic nucleotide-gated ion channel 20, chloroplastic isoform X1 [Vitis vinifera]
A1_only	VIT_210s0003g03810	PREDICTED: protein TIFY 5A-like [Vitis vinifera]
A1_only	VIT_201s0137g00550	PREDICTED: cytochrome P450 71B34 [Vitis vinifera]
A1_only	VIT_212s0059g00280	PREDICTED: ethylene-responsive transcription factor ERF054-like [Vitis vinifera]
A1_only	VIT_208s0007g08030	unnamed protein product [Vitis vinifera]
A1_only	VIT_208s0007g02000	PREDICTED: glycerol-3-phosphate 2-O-acyltransferase 6 [Vitis vinifera]
A1_only	VIT_200s1525g00010	hypothetical protein VITISV_008097 [Vitis vinifera]
A1_only	VIT_203s0017g02170	PREDICTED: zinc transporter 8 [Vitis vinifera]
A1_only	VIT_212s0059g01340	PREDICTED: uncharacterized protein LOC100263717 [Vitis vinifera]
A1_only	VIT_205s0077g02350	PREDICTED: uncharacterized protein LOC100253295 [Vitis vinifera]
A1_only	VIT_208s0058g01160	PREDICTED: indole-3-acetic acid-induced protein ARG7-like [Vitis vinifera]
A1_only	VIT_205s0029g00500	PREDICTED: chaperone protein dnaJ 20, chloroplastic [Vitis vinifera]
A1_only	VIT_216s0013g00410	PREDICTED: uncharacterized protein LOC104882052 [Vitis vinifera]
A1_only	VIT_214s0030g00260	PREDICTED: sugar transporter ERD6-like 10 isoform X3 [Vitis vinifera]
A1_only	VIT_201s0011g03520	PREDICTED: zinc finger protein CONSTANS-LIKE 16 [Vitis vinifera]
A1_only	VIT_209s0002g00420	PREDICTED: uncharacterized protein LOC100253160 [Vitis vinifera]
A1_only	VIT_218s0001g09010	PREDICTED: uncharacterized protein LOC100262679 [Vitis vinifera]
A1_only	VIT_208s0007g02380	PREDICTED: chaperone protein ClpB4, mitochondrial [Vitis vinifera]
A1_only	VIT_205s0020g04300	PREDICTED: putative calcium-transporting ATPase 13, plasma membrane-type [Vitis vinifera]
A1_only	VIT_218s0122g00830	PREDICTED: uncharacterized protein LOC100244427 [Vitis vinifera]
A1_only	VIT_202s0012g02670	PREDICTED: uncharacterized protein LOC100257507 [Vitis vinifera]
A1_only	VIT_200s1290g00010	PREDICTED: endochitinase-like [Vitis vinifera]
A1_only	VIT_211s0016g00710	PREDICTED: protein TIFY 10A [Vitis vinifera]
A1_only	VIT_218s0001g05910	UDP-glycosyltransferase 85A2-like [Vitis vinifera]
A1_only	VIT_202s0025g01485	unnamed protein product [Vitis vinifera]
A1_only	VIT_218s0122g00190	PREDICTED: UPF0047 protein C4A8.02c isoform X1 [Vitis vinifera]
A1_only	VIT_206s0004g08430	PREDICTED: Werner syndrome ATP-dependent helicase-like [Vitis vinifera]
A1_only	VIT_212s0028g02010	PREDICTED: protein trichome birefringence-like 42 [Vitis vinifera]
A1_only	VIT_214s0006g02850	PREDICTED: transcription factor bHLH75-like isoform X1 [Vitis vinifera]
A1_only	VIT_208s0007g05900	unnamed protein product [Vitis vinifera]
A1_only	VIT_205s0062g00720	PREDICTED: crocetin glucosyltransferase, chloroplastic-like [Vitis vinifera]
A1_only	VIT_213s0139g00320	PREDICTED: putative disease resistance protein RGA3 [Vitis vinifera]
A1_only	VIT_206s0009g00130	unnamed protein product [Vitis vinifera]
A1_only	VIT_210s0003g02175	PREDICTED: uncharacterized protein LOC104880497 [Vitis vinifera]
A1_only	VIT_205s0077g00610	unnamed protein product [Vitis vinifera]
A1_only	VIT_203s0038g03920	unnamed protein product [Vitis vinifera]
A1_only	VIT_218s0157g00020	PREDICTED: protein GIGANTEA [Vitis vinifera]
A1_only	VIT_219s0014g04690	PREDICTED: indole-3-acetic acid-amido synthetase GH3.6 [Vitis vinifera]
A1_only	VIT_219s0090g00630	PREDICTED: probable tetraacyldisaccharide 4'-kinase, mitochondrial isoform X1 [Vitis vinifera]
A1_only	VIT_219s0090g00390	PREDICTED: reactive Intermediate Deaminase A, chloroplastic [Vitis vinifera]
A1_only	VIT_214s0060g02440	PREDICTED: zinc finger protein NUTCRACKER [Vitis vinifera]
A1_only	VIT_213s0067g00830	hypothetical protein VITISV_006939 [Vitis vinifera]
A1_only	VIT_218s0086g00380	PREDICTED: uncharacterized protein LOC104882654 [Vitis vinifera]
A1_only	VIT_201s0010g00710	PREDICTED: putative U-box domain-containing protein 42 [Vitis vinifera]
A1_only	VIT_207s0129g00530	PREDICTED: probable esterase KAI2 [Vitis vinifera]
A1_only	VIT_217s0000g06290	PREDICTED: GDSL esterase/lipase At1g74460 [Vitis vinifera]
A1_only	VIT_214s0108g00990	unnamed protein product [Vitis vinifera]
A1_only	VIT_202s0025g03320	PREDICTED: cytochrome P450 86A7 [Vitis vinifera]
A1_only	VIT_201s0011g04620	PREDICTED: uncharacterized protein LOC100254373 [Vitis vinifera]
A1_only	VIT_216s0039g00760	PREDICTED: cytochrome P450 89A2 [Vitis vinifera]
A1_only	VIT_206s0009g03120	PREDICTED: phenylalanine N-monooxygenase [Vitis vinifera]
A1_only	VIT_207s0151g00930	PREDICTED: uncharacterized protein LOC100853449 [Vitis vinifera]
A1_only	VIT_200s0371g00100	PREDICTED: probable mannitol dehydrogenase [Vitis vinifera]
A1_only	VIT_203s0091g01130	PREDICTED: uncharacterized protein LOC100259955 [Vitis vinifera]
A1_only	VIT_212s0059g00470	hypothetical protein VITISV_042877 [Vitis vinifera]
A1_only	VIT_213s0019g03690	PREDICTED: pentatricopeptide repeat-containing protein At2g16880 [Vitis vinifera]
A1_only	VIT_216s0098g00280	PREDICTED: uncharacterized protein LOC100265804 [Vitis vinifera]
A1_only	VIT_218s0001g05690	PREDICTED: probable protein phosphatase 2C 9 isoform X1 [Vitis vinifera]
A1_only	VIT_209s0002g05180	hypothetical protein VITISV_010215 [Vitis vinifera]
A1_only	VIT_216s0013g01180	unnamed protein product [Vitis vinifera]
A1_only	VIT_206s0009g01750	PREDICTED: superkiller viralicidic activity 2-like 2 isoform X1 [Vitis vinifera]
A1_only	VIT_208s0007g07620	PREDICTED: thioredoxin-like 1-1, chloroplastic [Vitis vinifera]
A1_only	VIT_200s0199g00190	PREDICTED: 14-3-3-like protein GF14 kappa [Vitis vinifera]
A1_only	VIT_219s0135g00300	PREDICTED: uncharacterized protein LOC100250505 isoform X1 [Vitis vinifera]
A1_only	VIT_200s0187g00130	PREDICTED: tonoplast dicarboxylate transporter-like [Vitis vinifera]
A1_only	VIT_214s0108g00520	PREDICTED: non-specific lipid-transfer protein 1-like [Vitis vinifera]
A1_only	VIT_213s0067g01250	PREDICTED: protein SLE2 [Vitis vinifera]
A1_only	VIT_214s0066g00700	PREDICTED: P24 oleosin isoform A [Vitis vinifera]
A1_only	VIT_217s0000g08580	unnamed protein product [Vitis vinifera]
A1_only	VIT_218s0001g11630	PREDICTED: allene oxide synthase [Vitis vinifera]
A1_only	VIT_207s0005g05960	PREDICTED: cytokinin dehydrogenase 3 [Vitis vinifera]
A1_only	VIT_212s0134g00400	PREDICTED: putative zinc finger protein At1g68190 [Vitis vinifera]
A1_only	VIT_208s0007g00040	PREDICTED: histone H4-like [Glycine max]
A1_only	VIT_208s0007g04240	PREDICTED: embryonic protein DC-8-like isoform X1 [Vitis vinifera]
A1_only	VIT_200s0483g00040	PREDICTED: uncharacterized protein LOC100247829 [Vitis vinifera]
A1_only	VIT_200s0194g00070	PREDICTED: zinc finger protein CONSTANS-LIKE 9 [Vitis vinifera]
A1_only	VIT_214s0006g02990	PREDICTED: 3-ketoacyl-CoA synthase 6 [Vitis vinifera]
A1_only	VIT_203s0063g01820	PREDICTED: allene oxide synthase, chloroplastic [Vitis vinifera]
A1_only	VIT_209s0018g01290	unnamed protein product [Vitis vinifera]
A1_only	VIT_205s0094g01130	unnamed protein product [Vitis vinifera]
A1_only	VIT_219s0014g02650	PREDICTED: xylosyltransferase 2 [Vitis vinifera]
A1_only	VIT_201s0026g00620	PREDICTED: gibberellin-regulated protein 11 [Vitis vinifera]
A1_only	VIT_214s0066g01060	unnamed protein product [Vitis vinifera]
A1_only	VIT_210s0003g00020	PREDICTED: ABA-inducible protein PHV A1-like [Vitis vinifera]
A1_only	VIT_200s0301g00040	PREDICTED: cold shock domain-containing protein 4-like [Vitis vinifera]
A1_only	VIT_205s0020g02690	PREDICTED: neurogenic protein mastermind [Vitis vinifera]
A1_only	VIT_213s0019g04610	PREDICTED: probable receptor-like protein kinase At5g47070 [Vitis vinifera]
A1_only	VIT_216s0039g02700	PREDICTED: uncharacterized protein LOC100240785 [Vitis vinifera]
A1_only	VIT_208s0007g05990	PREDICTED: glucan endo-1,3-beta-glucosidase, basic isoform [Vitis vinifera]
A1_only	VIT_204s0008g01130	PREDICTED: probable ADP,ATP carrier protein At5g56450 [Vitis vinifera]
A1_only	VIT_208s0056g00150	PREDICTED: serine/threonine-protein kinase At5g01020 [Vitis vinifera]
A1_only	VIT_218s0001g09070	PREDICTED: A-kinase anchor protein 17A isoform X1 [Vitis vinifera]
A1_only	VIT_203s0038g04760	PREDICTED: transcription factor bHLH63 [Vitis vinifera]
A1_only	VIT_218s0001g11520	PREDICTED: cytochrome P450 82A1-like [Vitis vinifera]
A1_only	VIT_212s0055g00700	PREDICTED: uncharacterized protein LOC100258994 [Vitis vinifera]
A1_only	VIT_207s0031g00350	PREDICTED: caffeoyl-CoA O-methyltransferase [Vitis vinifera]
A1_only	VIT_203s0063g00310	PREDICTED: ABSCISIC ACID-INSENSITIVE 5-like protein 5 isoform X2 [Vitis vinifera]
A1_only	VIT_205s0102g01180	PREDICTED: hydroxyacylglutathione hydrolase 2, mitochondrial isoform X1 [Vitis vinifera]
A1_only	VIT_213s0067g00610	PREDICTED: protein yippee-like [Vitis vinifera]
A1_only	VIT_204s0008g02340	unnamed protein product [Vitis vinifera]
A1_only	VIT_201s0010g03990	PREDICTED: uncharacterized protein LOC100248988 [Vitis vinifera]
A1_only	VIT_210s0071g00300	PREDICTED: transmembrane protein 53 [Vitis vinifera]
A1_only	VIT_212s0057g01330	hypothetical protein VITISV_037474 [Vitis vinifera]
A1_only	VIT_218s0001g06120	PREDICTED: 7-deoxyloganetin glucosyltransferase [Vitis vinifera]
A1_only	VIT_213s0064g00830	PREDICTED: putative disease resistance protein RGA3 [Vitis vinifera]
A1_only	VIT_215s0048g01230	PREDICTED: lysophospholipid acyltransferase LPEAT2 isoform X2 [Vitis vinifera]
A1_only	VIT_215s0046g01810	PREDICTED: G-type lectin S-receptor-like serine/threonine-protein kinase SD2-2 [Vitis vinifera]
A1_only	VIT_214s0030g01470	PREDICTED: late embryogenesis abundant protein D-34 [Vitis vinifera]
A1_only	VIT_208s0040g01270	PREDICTED: dual specificity protein phosphatase 12 [Vitis vinifera]
A1_only	VIT_207s0031g01170	PREDICTED: aspartic proteinase-like protein 1 isoform X1 [Vitis vinifera]
A1_only	VIT_218s0001g00910	PREDICTED: transportin-1-like isoform X1 [Vitis vinifera]
A1_only	VIT_211s0016g05130	PREDICTED: signal peptidase complex catalytic subunit SEC11A isoform X1 [Vitis vinifera]
A1_only	VIT_218s0001g08300	unnamed protein product [Vitis vinifera]
A1_only	VIT_211s0052g01650	PREDICTED: pathogenesis-related protein PR-1 [Vitis vinifera]
A1_only	VIT_211s0118g00410	PREDICTED: probable anion transporter 6, chloroplastic [Vitis vinifera]
A1_only	VIT_204s0008g00700	.
A1_only	VIT_212s0057g01090	unnamed protein product [Vitis vinifera]
A1_only	VIT_217s0000g08670	PREDICTED: glutaredoxin [Vitis vinifera]
A1_only	VIT_208s0007g01900	unnamed protein product [Vitis vinifera]
A1_only	VIT_213s0019g03220	PREDICTED: proline transporter 2-like isoform X1 [Vitis vinifera]
A1_only	VIT_219s0014g01710	PREDICTED: uncharacterized protein LOC100264164 [Vitis vinifera]
A1_only	VIT_200s0220g00180	PREDICTED: beta-hexosaminidase 3-like [Vitis vinifera]
A1_only	VIT_214s0006g01030	PREDICTED: uncharacterized protein LOC100262118 [Vitis vinifera]
A1_only	VIT_207s0005g00340	PREDICTED: phytochrome A-associated F-box protein [Vitis vinifera]
A1_only	VIT_200s0265g00090	PREDICTED: uncharacterized protein LOC100261530 [Vitis vinifera]
A1_only	VIT_202s0025g04210	PREDICTED: bifunctional UDP-glucose 4-epimerase and UDP-xylose 4-epimerase 1 [Vitis vinifera]
A1_only	VIT_200s0323g00100	unnamed protein product [Vitis vinifera]
A1_only	VIT_211s0037g00180	PREDICTED: leucine aminopeptidase 1 [Vitis vinifera]
A1_only	VIT_211s0037g00950	PREDICTED: S-adenosylmethionine decarboxylase proenzyme-like [Vitis vinifera]
A1_only	VIT_213s0084g00510	hypothetical protein VITISV_014782 [Vitis vinifera]
A1_only	VIT_204s0023g03810	PREDICTED: jasmonate O-methyltransferase-like [Vitis vinifera]
A1_only	VIT_202s0012g02090	PREDICTED: uncharacterized protein LOC100260748 [Vitis vinifera]
A1_only	VIT_207s0255g00030	PREDICTED: GDSL esterase/lipase At2g23540 [Vitis vinifera]
A1_only	VIT_218s0001g09160	PREDICTED: cyclin-D5-1 [Vitis vinifera]
A1_only	VIT_214s0060g00090	PREDICTED: VAMP-like protein YKT61 isoform X2 [Vitis vinifera]
A1_only	VIT_201s0011g02790	hypothetical protein POPTR_0010s14140g [Populus trichocarpa]
A1_only	VIT_204s0008g05510	PREDICTED: uncharacterized protein LOC100264556 [Vitis vinifera]
A1_only	VIT_205s0020g04690	PREDICTED: auxin-responsive protein IAA14 [Vitis vinifera]
A1_only	VIT_200s0582g00010	PREDICTED: acyl-coenzyme A thioesterase 9, mitochondrial-like [Vitis vinifera]
A1_only	VIT_213s0106g00060	PREDICTED: ankyrin repeat-containing protein At5g02620-like [Vitis vinifera]
A1_only	VIT_206s0004g06090	PREDICTED: laccase-4 [Vitis vinifera]
A1_only	VIT_207s0031g01505	PREDICTED: uncharacterized protein LOC100261215 [Vitis vinifera]
A1_only	VIT_200s0929g00020	PREDICTED: receptor-like cytosolic serine/threonine-protein kinase RBK1 [Vitis vinifera]
A1_only	VIT_205s0020g02290	PREDICTED: uncharacterized protein LOC100259606 [Vitis vinifera]
A1_only	VIT_205s0029g00550	PREDICTED: small subunit processome component 20 homolog isoform X1 [Vitis vinifera]
A1_only	VIT_215s0048g02420	PREDICTED: protein LHY-like isoform X1 [Vitis vinifera]
A1_only	VIT_219s0014g03200	PREDICTED: uncharacterized protein LOC100252162 [Vitis vinifera]
A1_only	VIT_212s0028g03860	PREDICTED: E3 ubiquitin-protein ligase RMA1H1 [Vitis vinifera]
A1_only	VIT_207s0005g00300	PREDICTED: zinc finger CCCH domain-containing protein 31 [Vitis vinifera]
A1_only	VIT_204s0008g03890	PREDICTED: GTP-binding protein At2g22870 [Vitis vinifera]
A1_only	VIT_201s0026g00910	PREDICTED: uncharacterized protein LOC100262187 [Vitis vinifera]
A1_only	VIT_214s0068g01780	PREDICTED: squamosa promoter-binding-like protein 13A [Vitis vinifera]
A1_only	VIT_213s0067g03820	RecName: Full=Chalcone--flavonone isomerase 2; Short=Chalcone isomerase 2
A1_only	VIT_202s0025g02080	PREDICTED: bidirectional sugar transporter SWEET4 [Vitis vinifera]
A1_only	VIT_202s0025g04170	hypothetical protein VITISV_009283 [Vitis vinifera]
A1_only	VIT_201s0146g00420	unnamed protein product [Vitis vinifera]
A1_only	VIT_208s0007g05580	PREDICTED: putative methyltransferase DDB_G0268948 [Vitis vinifera]
A1_only	VIT_211s0118g00020	PREDICTED: probable glycosyltransferase At5g20260 [Vitis vinifera]
A1_only	VIT_213s0019g00550	unnamed protein product [Vitis vinifera]
A1_only	VIT_200s1818g00020	unnamed protein product [Vitis vinifera]
A1_only	VIT_218s0072g00150	PREDICTED: uncharacterized protein LOC100854843 [Vitis vinifera]
A1_only	VIT_214s0030g01510	PREDICTED: uncharacterized protein LOC100854652 [Vitis vinifera]
A1_only	VIT_204s0023g00720	unnamed protein product [Vitis vinifera]
A1_only	VIT_208s0007g04560	unnamed protein product [Vitis vinifera]
A1_only	VIT_204s0008g06280	PREDICTED: calcium uptake protein 1, mitochondrial isoform X1 [Vitis vinifera]
A1_only	VIT_205s0094g01520	unnamed protein product [Vitis vinifera]
A1_only	VIT_217s0000g09210	PREDICTED: C2 and GRAM domain-containing protein At5g50170 [Vitis vinifera]
A1_only	VIT_207s0005g00730	PREDICTED: pectinesterase-like [Vitis vinifera]
A1_only	VIT_217s0000g08380	PREDICTED: uncharacterized protein LOC100243388 [Vitis vinifera]
A1_only	VIT_213s0019g02110	PREDICTED: uncharacterized protein LOC100244414 [Vitis vinifera]
A1_only	VIT_201s0137g00630	unnamed protein product [Vitis vinifera]
A1_only	VIT_218s0001g14630	PREDICTED: synaptotagmin-2 [Vitis vinifera]
A1_only	VIT_200s1683g00010	unnamed protein product [Vitis vinifera]
A1_only	VIT_218s0117g00320	PREDICTED: uncharacterized protein LOC100256310 [Vitis vinifera]
A1_only	VIT_200s0956g00020	PREDICTED: nuclear transcription factor Y subunit B-6 [Vitis vinifera]
A1_only	VIT_216s0098g01100	PREDICTED: uncharacterized protein LOC100262248 [Vitis vinifera]
A1_only	VIT_212s0057g00110	PREDICTED: uncharacterized protein LOC100240803 [Vitis vinifera]
A1_only	VIT_208s0040g03140	PREDICTED: probable LRR receptor-like serine/threonine-protein kinase At1g67720 isoform X1 [Vitis vinifera]
A1_only	VIT_200s0264g00050	PREDICTED: uncharacterized protein LOC100247168 [Vitis vinifera]
A1_only	VIT_218s0001g12900	PREDICTED: jasmonate O-methyltransferase [Vitis vinifera]
A1_only	VIT_214s0060g01170	PREDICTED: cytochrome c oxidase subunit 5C [Vitis vinifera]
A1_only	VIT_210s0003g01240	PREDICTED: 14-3-3-like protein D isoform X1 [Vitis vinifera]
A1_only	VIT_209s0070g00140	PREDICTED: CBL-interacting serine/threonine-protein kinase 5-like [Vitis vinifera]
A1_only	VIT_218s0089g00340	PREDICTED: uncharacterized protein slp1 [Vitis vinifera]
A1_only	VIT_213s0074g00510	PREDICTED: probable ATP-dependent RNA helicase ddx5 [Vitis vinifera]
A1_only	VIT_205s0020g03530	PREDICTED: late embryogenesis abundant protein D-34 [Vitis vinifera]
A1_only	VIT_202s0025g04920	PREDICTED: probable sugar phosphate/phosphate translocator At1g12500 [Vitis vinifera]
A1_only	VIT_202s0025g01330	PREDICTED: probable polygalacturonase [Vitis vinifera]
A1_only	VIT_203s0091g00500	PREDICTED: uncharacterized protein LOC100265247 isoform X1 [Vitis vinifera]
A1_only	VIT_216s0013g00880	PREDICTED: oleosin 1 [Vitis vinifera]
A1_only	VIT_205s0077g01250	PREDICTED: chitinase-like protein 2 [Vitis vinifera]
A1_only	VIT_204s0008g06660	unnamed protein product [Vitis vinifera]
A1_only	VIT_212s0057g00250	unnamed protein product [Vitis vinifera]
A1_only	VIT_203s0091g00010	PREDICTED: uncharacterized protein LOC104881336 [Vitis vinifera]
A1_only	VIT_218s0041g01880	PREDICTED: MADS-box protein 5 isoform X2 [Vitis vinifera]
A1_only	VIT_205s0020g02150	PREDICTED: NADH dehydrogenase [ubiquinone] 1 alpha subcomplex subunit 8-B [Vitis vinifera]
A1_only	VIT_216s0039g02530	PREDICTED: uncharacterized protein LOC100263114 [Vitis vinifera]
A1_only	VIT_210s0003g00410	unnamed protein product [Vitis vinifera]
A1_only	VIT_203s0132g00040	unnamed protein product [Vitis vinifera]
A1_only	VIT_219s0090g01610	PREDICTED: uncharacterized protein LOC100262283 [Vitis vinifera]
A1_only	VIT_200s0762g00030	PREDICTED: G-type lectin S-receptor-like serine/threonine-protein kinase At1g11330 [Vitis vinifera]
A1_only	VIT_213s0067g03780	PREDICTED: probable receptor-like protein kinase At5g59700 [Vitis vinifera]
A1_only	VIT_218s0001g01510	hypothetical protein VITISV_015757 [Vitis vinifera]
A1_only	VIT_200s0407g00050	hypothetical protein VITISV_012289 [Vitis vinifera]
A1_only	VIT_201s0026g00180	PREDICTED: U-box domain-containing protein 19 [Vitis vinifera]
A1_only	VIT_208s0007g03670	PREDICTED: GDSL esterase/lipase At5g03610 isoform X1 [Vitis vinifera]
A1_only	VIT_202s0025g02990	PREDICTED: probable F-box protein At1g60180 [Vitis vinifera]
A1_only	VIT_206s0004g01851	hypothetical protein POPTR_0016s05270g [Populus trichocarpa]
A1_only	VIT_211s0016g01810	PREDICTED: uncharacterized protein LOC100247440 [Vitis vinifera]
A1_only	VIT_219s0090g01230	unnamed protein product [Vitis vinifera]
A1_only	VIT_200s0203g00080	unnamed protein product [Vitis vinifera]
A1_only	VIT_212s0057g01270	PREDICTED: long chain acyl-CoA synthetase 8 [Vitis vinifera]
A1_only	VIT_210s0003g03820	PREDICTED: protein TIFY 5A-like [Vitis vinifera]
A1_only	VIT_211s0118g00785	PREDICTED: uncharacterized protein LOC104880693 [Vitis vinifera]
A1_only	VIT_213s0074g00090	PREDICTED: glycosyltransferase family protein 64 protein C5 [Vitis vinifera]
A1_only	VIT_212s0035g02100	unnamed protein product [Vitis vinifera]
A1_only	VIT_214s0068g00940	hypothetical protein VITISV_039777 [Vitis vinifera]
A1_only	VIT_213s0074g00660	PREDICTED: pleiotropic drug resistance protein 2-like [Vitis vinifera]
A1_only	VIT_211s0016g05700	PREDICTED: TBC1 domain family member 17 isoform X2 [Vitis vinifera]
A1_only	VIT_206s0080g00320	PREDICTED: uncharacterized protein LOC100248360 [Vitis vinifera]
A1_only	VIT_214s0030g01650	PREDICTED: uncharacterized protein LOC100854337 [Vitis vinifera]
A1_only	VIT_214s0030g01890	PREDICTED: slit homolog 2 protein isoform X2 [Vitis vinifera]
A1_only	VIT_202s0025g02590	unnamed protein product [Vitis vinifera]
A1_only	VIT_205s0077g01190	PREDICTED: outer envelope pore protein 16-2, chloroplastic [Vitis vinifera]
A1_only	VIT_214s0066g01920	PREDICTED: protein CREG1 [Vitis vinifera]
A1_only	VIT_207s0005g06210	PREDICTED: disease resistance protein RPM1 [Vitis vinifera]
A1_only	VIT_208s0007g07350	PREDICTED: uncharacterized protein LOC100243555 [Vitis vinifera]
A1_only	VIT_214s0128g00340	PREDICTED: glucose and ribitol dehydrogenase-like [Vitis vinifera]
A1_only	VIT_207s0129g00460	PREDICTED: probable prolyl 4-hydroxylase 9 isoform X1 [Vitis vinifera]
A1_only	VIT_211s0016g05760	PREDICTED: probable galactinol--sucrose galactosyltransferase 6 [Vitis vinifera]
A1_only	VIT_216s0100g00640	PREDICTED: inactive rhomboid protein 1 [Vitis vinifera]
A1_only	VIT_205s0020g04820	PREDICTED: uncharacterized protein LOC100264865 isoform X1 [Vitis vinifera]
A1_only	VIT_219s0014g01180	PREDICTED: pathogen-related protein [Vitis vinifera]
A1_only	VIT_207s0031g03220	PREDICTED: patellin-3-like [Vitis vinifera]
A1_only	VIT_206s0004g05940	Uncharacterized protein isoform 1 [Theobroma cacao]
A1_only	VIT_214s0081g00710	PREDICTED: rubisco accumulation factor 1, chloroplastic [Vitis vinifera]
A1_only	VIT_201s0026g00570	PREDICTED: MLP-like protein 423 [Vitis vinifera]
A1_only	VIT_208s0007g06430	PREDICTED: 11 kDa late embryogenesis abundant protein-like [Vitis vinifera]
A1_only	VIT_203s0063g00210	PREDICTED: probable receptor-like protein kinase At1g49730 isoform X2 [Vitis vinifera]
A1_only	VIT_219s0014g02190	unnamed protein product [Vitis vinifera]
A1_only	VIT_204s0008g02920	PREDICTED: desiccation-related protein PCC13-62-like [Vitis vinifera]
A1_only	VIT_207s0191g00070	PREDICTED: serine/threonine-protein kinase SAPK2 [Vitis vinifera]
A1_only	VIT_214s0066g00710	hypothetical protein VITISV_043129 [Vitis vinifera]
A1_only	VIT_211s0103g00010	PREDICTED: sodium transporter HKT1 [Vitis vinifera]
A1_only	VIT_214s0030g00840	PREDICTED: uncharacterized protein LOC104881433 isoform X1 [Vitis vinifera]
A1_only	VIT_219s0015g02730	PREDICTED: probable glutathione S-transferase parC [Vitis vinifera]
A1_only	VIT_201s0011g05670	PREDICTED: nudix hydrolase 18, mitochondrial [Vitis vinifera]
A1_only	VIT_215s0048g01590	unnamed protein product [Vitis vinifera]
A1_only	VIT_210s0003g02040	unnamed protein product [Vitis vinifera]
A1_only	VIT_216s0013g00440	PREDICTED: uncharacterized protein LOC104882052 [Vitis vinifera]
A1_only	VIT_212s0059g00870	PREDICTED: mitogen-activated protein kinase kinase kinase A [Vitis vinifera]
A1_only	VIT_204s0008g01060	PREDICTED: graves disease carrier protein [Vitis vinifera]
A1_only	VIT_209s0002g06070	PREDICTED: late embryogenesis abundant protein 1 [Vitis vinifera]
A1_only	VIT_203s0038g00720	PREDICTED: NADH dehydrogenase [ubiquinone] 1 beta subcomplex subunit 9 [Vitis vinifera]
A1_only	VIT_201s0026g01450	PREDICTED: dnaJ homolog subfamily B member 13 [Vitis vinifera]
A1_only	VIT_216s0013g02150	unnamed protein product [Vitis vinifera]
A1_only	VIT_209s0002g06260	PREDICTED: probable disease resistance protein At5g63020 isoform X2 [Vitis vinifera]
A1_only	VIT_202s0154g00300	PREDICTED: 14 kDa proline-rich protein DC2.15 [Vitis vinifera]
A1_only	VIT_212s0028g01410	PREDICTED: heat stress transcription factor A-4b [Vitis vinifera]
A1_only	VIT_218s0041g02110	PREDICTED: uncharacterized protein LOC100265490 isoform X1 [Vitis vinifera]
A1_only	VIT_207s0151g00700	PREDICTED: SH3 domain-containing protein C23A1.17-like [Vitis vinifera]
A1_only	VIT_200s0471g00010	PREDICTED: U-box domain-containing protein 30 [Vitis vinifera]
A1_only	VIT_214s0036g00330	hypothetical protein VITISV_021876 [Vitis vinifera]
A1_only	VIT_201s0127g00480	unnamed protein product [Vitis vinifera]
A1_only	VIT_201s0010g02280	PREDICTED: uncharacterized protein LOC100256260 isoform X1 [Vitis vinifera]
A1_only	VIT_214s0030g01160	PREDICTED: uncharacterized protein LOC100248775 isoform X1 [Vitis vinifera]
A1_only	VIT_200s0253g00030	PREDICTED: reticulon-like protein B13 [Vitis vinifera]
A1_only	VIT_200s1682g00020	PREDICTED: geraniol 8-hydroxylase-like [Vitis vinifera]
A1_only	VIT_206s0061g01500	unnamed protein product [Vitis vinifera]
A1_only	VIT_201s0010g02260	PREDICTED: probable carboxylesterase 11 [Vitis vinifera]
A1_only	VIT_200s0187g00110	PREDICTED: cysteine proteinase inhibitor 5-like [Vitis vinifera]
A1_only	VIT_207s0031g01640	PREDICTED: ABC transporter F family member 5 [Vitis vinifera]
A1_only	VIT_218s0001g02740	PREDICTED: photosystem II 22 kDa protein, chloroplastic [Vitis vinifera]
A1_only	VIT_206s0009g03000	hypothetical protein VITISV_038264 [Vitis vinifera]
A1_only	VIT_215s0048g02400	PREDICTED: protein LHY-like isoform X1 [Vitis vinifera]
A1_only	VIT_208s0007g06420	PREDICTED: 11 kDa late embryogenesis abundant protein [Vitis vinifera]
A1_only	VIT_213s0019g02940	PREDICTED: 7-deoxyloganetic acid glucosyltransferase [Vitis vinifera]
A1_only	VIT_211s0103g00630	hypothetical protein VITISV_008469 [Vitis vinifera]
A1_only	VIT_204s0008g01160	PREDICTED: zinc finger protein NUTCRACKER-like [Vitis vinifera]
A1_only	VIT_201s0146g00280	PREDICTED: NAC transcription factor NAM-B1 [Vitis vinifera]
A1_only	VIT_211s0118g00770	PREDICTED: uncharacterized protein LOC100263642 [Vitis vinifera]
A1_only	VIT_216s0098g01060	PREDICTED: small heat shock protein, chloroplastic [Vitis vinifera]
A1_only	VIT_213s0084g00610	PREDICTED: NADH dehydrogenase [ubiquinone] 1 alpha subcomplex subunit 6 [Vitis vinifera]
A1_only	VIT_211s0149g00090	PREDICTED: leucine-rich repeat receptor-like protein kinase TDR [Vitis vinifera]
A1_only	VIT_200s2188g00010	unnamed protein product [Vitis vinifera]
A1_only	VIT_214s0068g02220	PREDICTED: receptor-like protein 12 [Vitis vinifera]
A1_only	VIT_203s0063g01930	PREDICTED: LOW QUALITY PROTEIN: uncharacterized protein LOC100264105 [Vitis vinifera]
A1_only	VIT_200s0394g00030	PREDICTED: uncharacterized protein LOC100260858 [Vitis vinifera]
A1_only	VIT_206s0004g01560	PREDICTED: uncharacterized protein LOC100253550 [Vitis vinifera]
A1_only	VIT_216s0098g00250	unnamed protein product [Vitis vinifera]
A1_only	VIT_219s0014g03820	PREDICTED: transcription factor MYB39 [Vitis vinifera]
A1_only	VIT_212s0028g03060	PREDICTED: receptor-like protein kinase HSL1 [Vitis vinifera]
A1_only	VIT_218s0001g02650	ATPase, F0/V0 complex, subunit C protein [Arabidopsis thaliana]
A1_only	VIT_208s0007g06440	PREDICTED: 18 kDa seed maturation protein [Vitis vinifera]
A1_only	VIT_210s0116g01790	PREDICTED: uncharacterized protein LOC104880466 isoform X2 [Vitis vinifera]
A1_only	VIT_203s0063g02240	PREDICTED: uncharacterized protein LOC100855200 [Vitis vinifera]
A1_only	VIT_218s0001g14440	unnamed protein product [Vitis vinifera]
A1_only	VIT_217s0000g00030	PREDICTED: calcium-binding mitochondrial carrier protein SCaMC-1-like isoform X1 [Vitis vinifera]
A1_only	VIT_216s0022g02210	PREDICTED: probable protein phosphatase 2C 75 [Vitis vinifera]
A1_only	VIT_212s0059g02350	PREDICTED: isocitrate lyase [Vitis vinifera]
A1_only	VIT_217s0000g03440	PREDICTED: uncharacterized protein LOC100254283 [Vitis vinifera]
A1_only	VIT_214s0066g02180	PREDICTED: transcription repressor MYB4 [Vitis vinifera]
A1_only	VIT_202s0025g00390	PREDICTED: DET1- and DDB1-associated protein 1 isoform X1 [Vitis vinifera]
A1_only	VIT_208s0007g00070	PREDICTED: glycine-rich RNA-binding protein blt801 [Vitis vinifera]
A1_only	VIT_209s0002g04930	hypothetical protein VITISV_010212 [Vitis vinifera]
A1_only	VIT_217s0000g02630	PREDICTED: protein MOTHER of FT and TF 1 [Vitis vinifera]
A1_only	VIT_207s0031g01160	PREDICTED: heavy metal-associated isoprenylated plant protein 26 [Vitis vinifera]
A1_only	VIT_213s0067g01240	unnamed protein product [Vitis vinifera]
A1_only	VIT_200s0207g00220	PREDICTED: cold-regulated 413 plasma membrane protein 2 [Vitis vinifera]
A1_only	VIT_206s0004g03370	PREDICTED: phosphatidylinositol transfer protein 1-like isoform X1 [Vitis vinifera]
A1_only	VIT_218s0001g12700	uncharacterized protein LOC100264250 [Vitis vinifera]
A1_only	VIT_217s0000g07810	unnamed protein product [Vitis vinifera]
A1_only	VIT_202s0025g04090	PREDICTED: protein HAPLESS 2 [Vitis vinifera]
A1_only	VIT_212s0057g00150	PREDICTED: uncharacterized protein LOC100256196 [Vitis vinifera]
A1_only	VIT_207s0005g00170	PREDICTED: stress-related protein [Vitis vinifera]
A1_only	VIT_206s0004g04736	PREDICTED: RING-H2 finger protein ATL56-like [Vitis vinifera]
A1_only	VIT_218s0041g00590	PREDICTED: protein NRT1/ PTR FAMILY 5.10-like [Vitis vinifera]
A1_only	VIT_219s0014g03790	PREDICTED: diacylglycerol kinase 5 isoform X1 [Vitis vinifera]
A1_only	VIT_205s0020g01900	.
A1_only	VIT_216s0039g00910	PREDICTED: cytochrome P450 89A2-like isoform X2 [Vitis vinifera]
A1_only	VIT_207s0005g01280	PREDICTED: BRCT domain-containing protein At4g02110 isoform X2 [Vitis vinifera]
A1_only	VIT_219s0138g00140	PREDICTED: C2 domain-containing protein At1g53590 isoform X1 [Vitis vinifera]
A1_only	VIT_203s0038g03570	PREDICTED: L-ascorbate oxidase homolog [Vitis vinifera]
A1_only	VIT_219s0015g01410	unnamed protein product [Vitis vinifera]
A1_only	VIT_210s0071g00850	hypothetical protein VITISV_014471 [Vitis vinifera]
A1_only	VIT_210s0003g00260	PREDICTED: dnaJ homolog subfamily B member 13 [Vitis vinifera]
A1_only	VIT_205s0094g01590	unnamed protein product [Vitis vinifera]
A1_only	VIT_203s0038g03840	PREDICTED: transport and Golgi organization 2 homolog [Vitis vinifera]
A1_only	VIT_206s0004g02850	aquaporin PIP2 [Vitis vinifera]
A1_only	VIT_209s0002g00130	unnamed protein product [Vitis vinifera]
A1_only	VIT_216s0050g00830	unnamed protein product [Vitis vinifera]
A1_only	VIT_202s0025g02390	PREDICTED: oligopeptide transporter 7 [Vitis vinifera]
A1_only	VIT_218s0076g00360	PREDICTED: serine decarboxylase [Vitis vinifera]
A1_only	VIT_200s0525g00020	PREDICTED: squalene epoxidase 3-like [Vitis vinifera]
A1_only	VIT_214s0066g01390	PREDICTED: deoxynucleoside triphosphate triphosphohydrolase SAMHD1 homolog [Vitis vinifera]
A1_only	VIT_200s1323g00015	PREDICTED: uncharacterized protein At4g22758 isoform X1 [Vitis vinifera]
A1_only	VIT_219s0014g02360	PREDICTED: phytosulfokine receptor 2 [Vitis vinifera]
A1_only	VIT_212s0055g00590	unnamed protein product [Vitis vinifera]
A1_only	VIT_216s0022g00660	PREDICTED: trehalose-phosphate phosphatase A [Vitis vinifera]
A1_only	VIT_205s0020g00420	PREDICTED: polygalacturonase At1g48100 [Vitis vinifera]
A1_only	VIT_212s0028g03300	PREDICTED: zinc finger CCCH domain-containing protein 2 [Vitis vinifera]
A1_only	VIT_203s0180g00320	cinnamate beta-D-glucosyltransferase-like [Vitis vinifera]
A1_only	VIT_214s0068g01990	PREDICTED: uncharacterized protein LOC100265298 isoform X2 [Vitis vinifera]
A1_only	VIT_207s0151g00630	unnamed protein product [Vitis vinifera]
A1_only	VIT_200s0225g00090	PREDICTED: copper amine oxidase 1 isoform X1 [Vitis vinifera]
A1_only	VIT_214s0060g00360	PREDICTED: L-cysteine desulfhydrase [Vitis vinifera]
A1_only	VIT_200s0207g00200	PREDICTED: CASP-like protein 5C1 [Vitis vinifera]
A1_only	VIT_204s0008g00610	hypothetical protein VITISV_036981 [Vitis vinifera]
A1_only	VIT_219s0085g01200	PREDICTED: CTP synthase [Vitis vinifera]
A1_only	VIT_219s0014g02720	PREDICTED: uncharacterized protein LOC100260596 [Vitis vinifera]
A1_only	VIT_202s0087g00610	PREDICTED: uncharacterized protein LOC100266665 [Vitis vinifera]
A1_only	VIT_219s0014g04590	PREDICTED: G-type lectin S-receptor-like serine/threonine-protein kinase At4g27290 isoform X3 [Vitis vinifera]
A1_only	VIT_205s0077g00450	PREDICTED: 30S ribosomal protein S1, chloroplastic [Vitis vinifera]
A1_only	VIT_200s0304g00080	PREDICTED: probable trehalose-phosphate phosphatase J [Vitis vinifera]
A1_only	VIT_218s0001g09060	PREDICTED: uncharacterized protein LOC100259057 [Vitis vinifera]
A1_only	VIT_201s0011g04300	unnamed protein product [Vitis vinifera]
A1_only	VIT_213s0064g00910	unnamed protein product [Vitis vinifera]
A1_only	VIT_207s0005g01300	PREDICTED: probable beta-D-xylosidase 2 isoform X1 [Vitis vinifera]
A1_only	VIT_206s0004g01410	unnamed protein product [Vitis vinifera]
A1_only	VIT_212s0057g00070	PREDICTED: uncharacterized protein LOC100242538 [Vitis vinifera]
A1_only	VIT_218s0001g02120	PREDICTED: metal transporter Nramp5 [Vitis vinifera]
A1_only	VIT_210s0003g02680	PREDICTED: phytochrome E [Vitis vinifera]
A1_only	VIT_206s0004g02990	PREDICTED: serine/threonine-protein kinase GRIK2 [Vitis vinifera]
A1_only	VIT_208s0007g08635	hypothetical protein VITISV_019519 [Vitis vinifera]
A1_only	VIT_214s0030g02170	PREDICTED: uncharacterized protein LOC100265852 [Vitis vinifera]
A1_only	VIT_200s2497g00010	PREDICTED: U-box domain-containing protein 8-like [Vitis vinifera]
A1_only	VIT_204s0008g03760	PREDICTED: tetraspanin-19-like isoform X1 [Vitis vinifera]
A1_only	VIT_218s0001g02770	unnamed protein product [Vitis vinifera]
A1_only	VIT_207s0104g00970	PREDICTED: histone H2AX [Vitis vinifera]
A1_only	VIT_215s0048g02720	PREDICTED: 3-ketoacyl-CoA synthase 1 [Vitis vinifera]
A1_only	VIT_202s0154g00090	PREDICTED: acid beta-fructofuranosidase-like [Vitis vinifera]
A1_only	VIT_208s0007g08000	unnamed protein product [Vitis vinifera]
A1_only	VIT_218s0001g15250	unnamed protein product [Vitis vinifera]
A1_only	VIT_206s0004g07490	PREDICTED: uncharacterized protein LOC100265673 [Vitis vinifera]
A1_only	VIT_206s0004g04550	PREDICTED: putative E3 ubiquitin-protein ligase XBAT31 [Vitis vinifera]
A1_only	VIT_204s0023g03890	PREDICTED: heavy metal-associated isoprenylated plant protein 26 [Vitis vinifera]
A1_only	VIT_206s0004g06940	PREDICTED: zinc transporter 6, chloroplastic [Vitis vinifera]
A1_only	VIT_201s0244g00130	inducer of CBF expression 1 [Vitis riparia]
A1_only	VIT_218s0001g12550	PREDICTED: 3-ketoacyl-CoA synthase 4 [Vitis vinifera]
A1_only	VIT_207s0005g01830	PREDICTED: uncharacterized protein LOC100243451 isoform X1 [Vitis vinifera]
A1_only	VIT_215s0021g02790	PREDICTED: protein ELC-like [Vitis vinifera]
A1_only	VIT_207s0151g00800	PREDICTED: uncharacterized protein LOC100855273 [Vitis vinifera]
A1_only	VIT_213s0019g02360	PREDICTED: pyrroline-5-carboxylate synthetase isoform X1 [Vitis vinifera]
A1_only	VIT_218s0001g04380	PREDICTED: uncharacterized protein LOC100245399 [Vitis vinifera]
A1_only	VIT_208s0007g08240	PREDICTED: uncharacterized protein LOC102665681 [Glycine max]
A1_only	VIT_208s0040g02500	PREDICTED: WAT1-related protein At2g37460-like [Vitis vinifera]
A1_only	VIT_216s0050g02250	PREDICTED: putative pentatricopeptide repeat-containing protein At3g49142 [Vitis vinifera]
A1_only	VIT_201s0011g06040	PREDICTED: cyclin-SDS [Vitis vinifera]
A1_only	VIT_214s0060g01570	PREDICTED: kinesin-4-like [Vitis vinifera]
A1_only	VIT_205s0049g01320	PREDICTED: dCTP pyrophosphatase 1 [Vitis vinifera]
A1_only	VIT_213s0019g01440	.
A1_only	VIT_219s0027g01890	PREDICTED: vacuolar amino acid transporter 1 [Vitis vinifera]
A1_only	VIT_212s0028g03570	PREDICTED: protein SPA1-RELATED 4 isoform X1 [Vitis vinifera]
A1_only	VIT_213s0074g00700	PREDICTED: pleiotropic drug resistance protein 2-like [Vitis vinifera]
A1_only	VIT_217s0000g07015	PREDICTED: UDP-glycosyltransferase 83A1-like isoform X1 [Vitis vinifera]
A1_only	VIT_208s0007g00580	.
A1_only	VIT_213s0067g02050	PREDICTED: uncharacterized protein LOC100263842 isoform X1 [Vitis vinifera]
A1_only	VIT_209s0054g01040	PREDICTED: uncharacterized protein LOC100263288 isoform X1 [Vitis vinifera]
A1_only	VIT_219s0015g01370	PREDICTED: chaperone protein dnaJ 11, chloroplastic [Vitis vinifera]
A1_only	VIT_217s0000g01825	PREDICTED: uncharacterized protein LOC100244084 [Vitis vinifera]
A1_only	VIT_214s0068g02190	PREDICTED: uncharacterized protein LOC100260066 isoform X1 [Vitis vinifera]
A1_only	VIT_203s0038g03940	PREDICTED: monosaccharide-sensing protein 2 [Vitis vinifera]
A1_only	VIT_210s0003g03300	PREDICTED: uncharacterized protein LOC100265752 [Vitis vinifera]
A1_only	VIT_218s0001g02380	PREDICTED: centromere-associated protein E isoform X1 [Vitis vinifera]
A1_only	VIT_208s0105g00260	PREDICTED: digalactosyldiacylglycerol synthase 1, chloroplastic [Vitis vinifera]
A1_only	VIT_201s0011g03540	PREDICTED: LOB domain-containing protein 40 [Vitis vinifera]
A1_only	VIT_205s0077g01010	PREDICTED: psbB mRNA maturation factor Mbb1, chloroplastic [Vitis vinifera]
A1_only	VIT_206s0004g08440	PREDICTED: calcium uniporter protein 6, mitochondrial-like [Vitis vinifera]
A1_only	VIT_210s0003g02610	PREDICTED: enolase-phosphatase E1 [Vitis vinifera]
A1_only	VIT_218s0001g07290	PREDICTED: uncharacterized protein LOC100254008 [Vitis vinifera]
A1_only	VIT_218s0122g00990	PREDICTED: glutamate receptor 3.3 [Vitis vinifera]
A1_only	VIT_208s0056g01160	PREDICTED: uncharacterized protein LOC100267301 [Vitis vinifera]
A1_only	VIT_214s0066g02660	PREDICTED: probable LRR receptor-like serine/threonine-protein kinase At4g08850 [Vitis vinifera]
A1_only	VIT_205s0020g03900	PREDICTED: 40S ribosomal protein S3a-1 [Vitis vinifera]
A1_only	VIT_200s0301g00100	PREDICTED: endonuclease 1 [Vitis vinifera]
A1_only	VIT_213s0067g00240	PREDICTED: uncharacterized protein LOC100255315 [Vitis vinifera]
A1_only	VIT_218s0001g04150	PREDICTED: beta-1,3-galactosyltransferase 7 [Vitis vinifera]
A1_only	VIT_208s0007g03830	PREDICTED: fructose-bisphosphate aldolase cytoplasmic isozyme [Vitis vinifera]
A1_only	VIT_213s0067g02290	unnamed protein product [Vitis vinifera]
A1_only	VIT_207s0005g00890	unnamed protein product [Vitis vinifera]
A1_only	VIT_213s0019g02490	unnamed protein product [Vitis vinifera]
A1_only	VIT_203s0063g00680	PREDICTED: presequence protease 2, chloroplastic/mitochondrial-like [Vitis vinifera]
A1_only	VIT_204s0008g06930	PREDICTED: uncharacterized protein LOC100242247 [Vitis vinifera]
A1_only	VIT_201s0150g00520	PREDICTED: 60S ribosomal protein L21-1 [Vitis vinifera]
A1_only	VIT_205s0049g00300	PREDICTED: 1-aminocyclopropane-1-carboxylate oxidase homolog 1-like [Vitis vinifera]
A1_only	VIT_204s0023g03470	PREDICTED: chaperone protein dnaJ 11, chloroplastic [Vitis vinifera]
A1_only	VIT_201s0011g02360	PREDICTED: RING-H2 finger protein ATL51-like [Vitis vinifera]
A1_only	VIT_211s0016g02850	PREDICTED: ATP-dependent 6-phosphofructokinase 3-like [Vitis vinifera]
A1_only	VIT_206s0004g02930	PREDICTED: uncharacterized protein LOC100257089 [Vitis vinifera]
A1_only	VIT_207s0005g03780	PREDICTED: long-chain-alcohol oxidase FAO2-like [Vitis vinifera]
A1_only	VIT_204s0044g01300	PREDICTED: 5' exonuclease Apollo [Vitis vinifera]
A1_only	VIT_211s0016g00800	PREDICTED: transmembrane protein 184C isoform X1 [Vitis vinifera]
A1_only	VIT_218s0001g01110	PREDICTED: zeaxanthin epoxidase, chloroplastic-like [Vitis vinifera]
A1_only	VIT_208s0007g08910	PREDICTED: zeatin O-glucosyltransferase-like [Vitis vinifera]
A1_only	VIT_213s0139g00140	.
A1_only	VIT_206s0004g00250	PREDICTED: pumilio homolog 12 [Vitis vinifera]
A1_only	VIT_205s0102g00460	PREDICTED: protein ROOT PRIMORDIUM DEFECTIVE 1-like [Vitis vinifera]
A1_only	VIT_202s0025g03510	PREDICTED: LOW QUALITY PROTEIN: uncharacterized protein LOC100251356 [Vitis vinifera]
A1_only	VIT_210s0003g00620	PREDICTED: GDSL esterase/lipase At5g45950 [Vitis vinifera]
A1_only	VIT_210s0003g03750	hypothetical protein VITISV_002243 [Vitis vinifera]
A1_only	VIT_217s0000g09000	PREDICTED: oleosin 18.2 kDa [Vitis vinifera]
A1_only	VIT_215s0046g02150	PREDICTED: probable WRKY transcription factor 24 [Vitis vinifera]
A1_only	VIT_202s0025g04860	PREDICTED: geraniol 8-hydroxylase-like [Vitis vinifera]
A1_only	VIT_205s0077g00900	.
A1_only	VIT_205s0077g02320	PREDICTED: uncharacterized protein LOC100243044 [Vitis vinifera]
A1_only	VIT_211s0016g03740	PREDICTED: rho guanine nucleotide exchange factor 8-like [Vitis vinifera]
A1_only	VIT_201s0011g03660	PREDICTED: uncharacterized protein LOC100244058 [Vitis vinifera]
A1_only	VIT_212s0028g02370	unnamed protein product [Vitis vinifera]
A1_only	VIT_205s0049g00610	unnamed protein product [Vitis vinifera]
A1_only	VIT_212s0028g01380	PREDICTED: ABSCISIC ACID-INSENSITIVE 5-like protein 6 [Vitis vinifera]
A1_only	VIT_219s0014g02450	PREDICTED: MATE efflux family protein ALF5 [Vitis vinifera]
A1_only	VIT_214s0060g00760	PREDICTED: galactinol synthase 2 [Vitis vinifera]
A1_only	VIT_205s0049g01780	PREDICTED: peroxygenase [Vitis vinifera]
A1_only	VIT_201s0150g00510	PREDICTED: probable protein phosphatase 2C 40 [Vitis vinifera]
A1_only	VIT_201s0010g00950	PREDICTED: choline/ethanolaminephosphotransferase 1 [Vitis vinifera]
A1_only	VIT_208s0007g03820	PREDICTED: trihelix transcription factor PTL [Vitis vinifera]
A1_only	VIT_219s0090g00600	.
A1_only	VIT_208s0040g00320	PREDICTED: alpha-L-arabinofuranosidase 1 [Vitis vinifera]
A1_only	VIT_207s0104g01480	PREDICTED: spermatogenesis-associated protein 20 [Vitis vinifera]
A1_only	VIT_218s0001g02480	PREDICTED: uncharacterized protein LOC100254101 [Vitis vinifera]
A1_only	VIT_201s0011g03200	PREDICTED: GDT1-like protein 5 [Vitis vinifera]
A1_only	VIT_207s0005g05400	PREDICTED: B3 domain-containing transcription factor ABI3 isoform X2 [Vitis vinifera]
A1_only	VIT_218s0122g01140	PREDICTED: WUSCHEL-related homeobox 8 [Vitis vinifera]
A1_only	VIT_206s0004g01160	PREDICTED: formate--tetrahydrofolate ligase [Vitis vinifera]
A1_only	VIT_212s0028g03020	unnamed protein product [Vitis vinifera]
A1_only	VIT_210s0003g02790	PREDICTED: DNA-binding protein DDB_G0278111 [Vitis vinifera]
A1_only	VIT_211s0016g00910	PREDICTED: cation/calcium exchanger 4 [Vitis vinifera]
A1_only	VIT_206s0004g05310	PREDICTED: tropinone reductase homolog At1g07440-like isoform X3 [Vitis vinifera]
A1_only	VIT_210s0003g01420	PREDICTED: CBL-interacting protein kinase 01 isoform X1 [Vitis vinifera]
A1_only	VIT_207s0005g00140	PREDICTED: translocator protein homolog [Vitis vinifera]
A1_only	VIT_200s0434g00060	PREDICTED: CSC1-like protein At4g35870 [Vitis vinifera]
A1_only	VIT_200s1291g00020	PREDICTED: uncharacterized protein LOC100854495 [Vitis vinifera]
A1_only	VIT_218s0041g01630	unnamed protein product [Vitis vinifera]
A1_only	VIT_214s0128g00190	PREDICTED: collagen alpha-3(IX) chain [Vitis vinifera]
A1_only	VIT_212s0028g02420	PREDICTED: 1-aminocyclopropane-1-carboxylate oxidase homolog 1 [Vitis vinifera]
A1_only	VIT_205s0020g01750	PREDICTED: monothiol glutaredoxin-S2 [Vitis vinifera]
A1_only	VIT_201s0011g02300	PREDICTED: uncharacterized protein LOC100256033 [Vitis vinifera]
A1_only	VIT_205s0020g00840	PREDICTED: late embryogenesis abundant protein D-29 [Vitis vinifera]
A1_only	VIT_212s0028g01220	PREDICTED: E3 ubiquitin ligase BIG BROTHER-related isoform X1 [Vitis vinifera]
A1_only	VIT_212s0028g01120	PREDICTED: probable polyamine oxidase 2 [Vitis vinifera]
A1_only	VIT_206s0004g06960	PREDICTED: BAG family molecular chaperone regulator 4-like [Vitis vinifera]
A1_only	VIT_204s0044g00970	PREDICTED: uncharacterized protein LOC100243761 [Vitis vinifera]
A1_only	VIT_204s0008g02370	PREDICTED: pentatricopeptide repeat-containing protein At5g10690 isoform X1 [Vitis vinifera]
A1_only	VIT_206s0080g00260	unnamed protein product [Vitis vinifera]
A1_only	VIT_202s0025g02970	PREDICTED: flavonol synthase/flavanone 3-hydroxylase [Vitis vinifera]
A1_only	VIT_209s0054g00530	zinc finger protein-like [Vitis vinifera]
A1_only	VIT_208s0007g01650	PREDICTED: uncharacterized protein At1g04910 [Vitis vinifera]
A1_only	VIT_208s0007g08580	PREDICTED: AP2-like ethylene-responsive transcription factor At2g41710 [Vitis vinifera]
A1_only	VIT_209s0054g01090	PREDICTED: cycloartenol synthase [Vitis vinifera]
A1_only	VIT_214s0006g02590	PREDICTED: uncharacterized protein LOC100253189 [Vitis vinifera]
A1_only	VIT_211s0052g01800	PREDICTED: zinc finger protein CONSTANS-LIKE 5 [Vitis vinifera]
A1_only	VIT_208s0058g00120	PREDICTED: uncharacterized protein LOC100265996 [Vitis vinifera]
A1_only	VIT_205s0020g00600	1-Cys peroxiredoxin [Vitis vinifera]
A1_only	VIT_206s0009g03670	PREDICTED: F-box protein At5g46170-like [Vitis vinifera]
A1_only	VIT_212s0028g01180	PREDICTED: non-specific lipid-transfer protein A-like [Vitis vinifera]
A1_only	VIT_219s0014g00810	PREDICTED: probable LRR receptor-like serine/threonine-protein kinase At1g53440 isoform X1 [Vitis vinifera]
A1_only	VIT_218s0001g11360	PREDICTED: B3 domain-containing protein Os01g0723500-like isoform X1 [Vitis vinifera]
A1_only	VIT_202s0012g00940	PREDICTED: 18 kDa seed maturation protein [Vitis vinifera]
A1_only	VIT_200s0225g00100	PREDICTED: uncharacterized protein LOC100264922 [Vitis vinifera]
A1_only	VIT_211s0206g00110	unnamed protein product [Vitis vinifera]
A1_only	VIT_204s0008g04710	PREDICTED: 3-ketoacyl-CoA synthase 11 [Vitis vinifera]
A1_only	VIT_217s0000g08510	PREDICTED: uncharacterized protein LOC104882283 [Vitis vinifera]
A1_only	VIT_212s0028g02445	PREDICTED: seed biotin-containing protein SBP65 isoform X1 [Vitis vinifera]
A1_only	VIT_212s0134g00260	unnamed protein product [Vitis vinifera]
A1_only	VIT_217s0000g03680	unnamed protein product [Vitis vinifera]
A1_only	VIT_202s0025g04850	PREDICTED: geraniol 8-hydroxylase-like [Vitis vinifera]
A1_only	VIT_210s0116g00500	hypothetical protein VITISV_033885 [Vitis vinifera]
A1_only	VIT_212s0057g00170	PREDICTED: uncharacterized protein LOC100261290 [Vitis vinifera]
A1_only	VIT_217s0000g05530	PREDICTED: dnaJ homolog subfamily B member 4-like isoform X1 [Vitis vinifera]
A1_only	VIT_218s0041g01620	PREDICTED: TMV resistance protein N-like isoform X2 [Vitis vinifera]
A1_only	VIT_208s0105g00300	unnamed protein product [Vitis vinifera]
A1_only	VIT_216s0050g00390	PREDICTED: oxalate--CoA ligase-like [Vitis vinifera]
A1_only	VIT_205s0051g00680	PREDICTED: putative glycine-rich cell wall structural protein 1 isoform X1 [Vitis vinifera]
A1_only	VIT_211s0052g00320	unnamed protein product [Vitis vinifera]
A1_only	VIT_211s0052g00330	PREDICTED: choline monooxygenase, chloroplastic [Vitis vinifera]
A1_only	VIT_216s0013g02030	PREDICTED: uncharacterized protein LOC100243899 [Vitis vinifera]
A1_only	VIT_211s0016g03920	PREDICTED: polyol transporter 5 [Vitis vinifera]
A1_only	VIT_218s0122g00950	PREDICTED: uncharacterized protein LOC100242710 [Vitis vinifera]
A1_only	VIT_218s0001g14330	PREDICTED: uncharacterized protein LOC104882578 isoform X1 [Vitis vinifera]
A1_only	VIT_205s0020g01910	PREDICTED: inactive beta-amylase 9 [Vitis vinifera]
A1_only	VIT_218s0001g04790	PREDICTED: aspartic proteinase-like protein 1 isoform X1 [Vitis vinifera]
A1_only	VIT_205s0049g00420	PREDICTED: 1-aminocyclopropane-1-carboxylate oxidase homolog 1 [Vitis vinifera]
A1_only	VIT_218s0001g01640	unnamed protein product [Vitis vinifera]
A1_only	VIT_214s0068g01540	hypothetical protein VITISV_038616 [Vitis vinifera]
A1_only	VIT_218s0001g08340	hypothetical protein VITISV_001849 [Vitis vinifera]
A1_only	VIT_201s0010g01430	PREDICTED: synaptotagmin-2 isoform X2 [Vitis vinifera]
A1_only	VIT_212s0142g00610	PREDICTED: citrate synthase, glyoxysomal [Vitis vinifera]
A1_only	VIT_214s0060g00350	PREDICTED: cyprosin-like isoform X2 [Vitis vinifera]
A1_only	VIT_217s0000g01820	PREDICTED: malate synthase, glyoxysomal [Vitis vinifera]
A1_only	VIT_202s0087g00880	PREDICTED: WAT1-related protein At3g45870 [Vitis vinifera]
A1_only	VIT_203s0063g00120	PREDICTED: O-acyltransferase WSD1-like [Vitis vinifera]
A1_only	VIT_207s0005g01040	PREDICTED: probable galacturonosyltransferase-like 7 [Vitis vinifera]
A1_only	VIT_216s0013g01520	PREDICTED: uncharacterized protein At3g06530 [Vitis vinifera]
A1_only	VIT_217s0000g02680	PREDICTED: beta-glucosidase 44 [Vitis vinifera]
A1_only	VIT_213s0019g02280	PREDICTED: ultraviolet-B receptor UVR8 isoform X2 [Vitis vinifera]
A1_only	VIT_207s0031g00110	PREDICTED: protein IRX15-LIKE [Vitis vinifera]
A1_only	VIT_214s0108g01260	PREDICTED: uncharacterized protein LOC100245770 [Vitis vinifera]
A1_only	VIT_204s0008g01610	PREDICTED: 17.3 kDa class II heat shock protein-like [Vitis vinifera]
A1_only	VIT_219s0014g01210	PREDICTED: transcription factor HBP-1b(c38) [Vitis vinifera]
A1_only	VIT_208s0056g00570	unnamed protein product [Vitis vinifera]
A1_only	VIT_202s0025g03390	putative aquaporin [Vitis vinifera]
A1_only	VIT_209s0002g00630	hypothetical protein VITISV_015797 [Vitis vinifera]
A1_only	VIT_208s0007g06270	promoter-binding protein SPL9 [Vitis vinifera]
A1_only	VIT_200s0817g00010	unnamed protein product [Vitis vinifera]
A1_only	VIT_216s0100g00470	PREDICTED: BAG family molecular chaperone regulator 1 [Vitis vinifera]
A1_only	VIT_205s0062g00210	PREDICTED: V-type proton ATPase subunit F [Vitis vinifera]
A1_only	VIT_218s0089g01330	PREDICTED: putative clathrin assembly protein At1g33340 [Vitis vinifera]
A1_only	VIT_216s0039g01710	PREDICTED: transcription factor MYB39 [Vitis vinifera]
A1_only	VIT_218s0089g00400	PREDICTED: probable carboxylesterase 18 [Vitis vinifera]
A1_only	VIT_218s0089g01030	PREDICTED: ethylene-responsive transcription factor ERF023-like [Vitis vinifera]
A1_only	VIT_208s0007g03040	unnamed protein product [Vitis vinifera]
A1_only	VIT_206s0061g00940	PREDICTED: vacuolar protein sorting-associated protein 41 homolog [Vitis vinifera]
A1_only	VIT_204s0008g05580	PREDICTED: uncharacterized protein LOC100250997 [Vitis vinifera]
A1_only	VIT_217s0000g07800	PREDICTED: uncharacterized protein At5g50100, mitochondrial [Vitis vinifera]
A1_only	VIT_215s0021g01540	PREDICTED: serine/threonine-protein kinase D6PK [Vitis vinifera]
A1_only	VIT_210s0042g00250	unnamed protein product [Vitis vinifera]
A1_only	VIT_203s0091g00410	PREDICTED: uncharacterized protein LOC100257657 [Vitis vinifera]
A1_only	VIT_213s0019g04200	PREDICTED: patatin-like protein 6 [Vitis vinifera]
A1_only	VIT_200s0908g00010	PREDICTED: uncharacterized protein ECU03_1610-like [Vitis vinifera]
A1_only	VIT_200s1206g00010	PREDICTED: protein ASPARTIC PROTEASE IN GUARD CELL 1-like, partial [Vitis vinifera]
A1_only	VIT_215s0046g00490	unnamed protein product [Vitis vinifera]
A1_only	VIT_201s0150g00550	PREDICTED: histone-lysine N-methyltransferase ASHR2 [Vitis vinifera]
A1_only	VIT_217s0000g06310	PREDICTED: cyclic dof factor 3 [Vitis vinifera]
A1_only	VIT_218s0001g13240	PREDICTED: thioredoxin H-type-like [Vitis vinifera]
A1_only	VIT_218s0001g13320	PREDICTED: dehydration-responsive element-binding protein 2D [Vitis vinifera]
A1_only	VIT_203s0063g01780	PREDICTED: extra-large guanine nucleotide-binding protein 1-like [Vitis vinifera]
A1_only	VIT_218s0122g00600	PREDICTED: uncharacterized protein LOC100259899 [Vitis vinifera]
A1_only	VIT_214s0066g02650	unnamed protein product [Vitis vinifera]
A1_only	VIT_206s0009g03430	PREDICTED: uncharacterized protein LOC100260248 [Vitis vinifera]
A1_only	VIT_207s0095g00660	PREDICTED: G-type lectin S-receptor-like serine/threonine-protein kinase At1g67520 isoform X1 [Vitis vinifera]
A1_only	VIT_210s0071g00840	PREDICTED: uncharacterized protein LOC100252690 [Vitis vinifera]
A1_only	VIT_201s0011g02470	PREDICTED: probable calcium-binding protein CML16 [Vitis vinifera]
A1_only	VIT_211s0118g00300	unnamed protein product [Vitis vinifera]
A1_only	VIT_206s0004g04650	unnamed protein product [Vitis vinifera]
A1_only	VIT_218s0001g09740	hypothetical protein VITISV_012409 [Vitis vinifera]
A1_only	VIT_203s0017g00270	PREDICTED: beta carbonic anhydrase 5, chloroplastic isoform X2 [Vitis vinifera]
A1_only	VIT_204s0023g01670	PREDICTED: uncharacterized protein LOC100256467 [Vitis vinifera]
A1_only	VIT_212s0035g01050	unnamed protein product [Vitis vinifera]
A1_only	VIT_214s0006g00350	unnamed protein product [Vitis vinifera]
A1_only	VIT_213s0084g00420	PREDICTED: putative disease resistance RPP13-like protein 1 [Vitis vinifera]
A1_only	VIT_205s0020g01240	PREDICTED: heterodimeric geranylgeranyl pyrophosphate synthase large subunit 1, chloroplastic-like [Vitis vinifera]
A1_only	VIT_201s0011g01990	PREDICTED: glycine cleavage system H protein 2, mitochondrial [Vitis vinifera]
A1_only	VIT_214s0066g00180	PREDICTED: ras-related protein RABB1b [Vitis vinifera]
A1_only	VIT_208s0007g05880	PREDICTED: protein EARLY RESPONSIVE TO DEHYDRATION 15 [Vitis vinifera]
A1_only	VIT_207s0129g00560	PREDICTED: lysine-rich arabinogalactan protein 18 [Vitis vinifera]
A1_only	VIT_203s0091g01290	PREDICTED: serine carboxypeptidase-like 7 [Vitis vinifera]
A1_only	VIT_203s0017g01300	PREDICTED: ABC transporter G family member 11-like [Vitis vinifera]
A1_only	VIT_206s0004g06660	PREDICTED: phosphoinositide phospholipase C 4-like [Vitis vinifera]
A1_only	VIT_203s0063g00480	PREDICTED: protein CYPRO4 [Vitis vinifera]
A1_only	VIT_213s0019g05190	PREDICTED: ras-related protein RABC2a-like isoform X2 [Vitis vinifera]
A1_only	VIT_200s0253g00080	PREDICTED: methylesterase 10-like [Vitis vinifera]
A1_only	VIT_214s0068g01710	PREDICTED: probable metal-nicotianamine transporter YSL6 [Vitis vinifera]
A1_only	VIT_212s0057g00120	PREDICTED: uncharacterized protein LOC100251039 [Vitis vinifera]
A1_only	VIT_213s0067g00860	PREDICTED: protein EARLY FLOWERING 4 [Vitis vinifera]
A1_only	VIT_216s0098g01720	PREDICTED: protein ABIL2 isoform X1 [Vitis vinifera]
A1_only	VIT_201s0011g06610	PREDICTED: glutamate decarboxylase 4-like [Vitis vinifera]
A1_only	VIT_212s0028g00320	PREDICTED: chlorophyll a-b binding protein of LHCII type 1 [Vitis vinifera]
A1_only	VIT_207s0031g02170	PREDICTED: glutamate receptor 3.6 [Vitis vinifera]
A1_only	VIT_204s0008g06920	PREDICTED: monogalactosyldiacylglycerol synthase, chloroplastic [Vitis vinifera]
A1_only	VIT_211s0016g00760	PREDICTED: ubiquinone biosynthesis protein COQ9-B, mitochondrial [Vitis vinifera]
A1_only	VIT_209s0002g05870	hypothetical protein VITISV_035699 [Vitis vinifera]
A1_only	VIT_218s0001g14640	PREDICTED: uncharacterized protein LOC100249003 [Vitis vinifera]
A1_only	VIT_215s0024g01170	unnamed protein product [Vitis vinifera]
A1_only	VIT_216s0013g01530	PREDICTED: uncharacterized protein At3g06530 [Vitis vinifera]
A1_only	VIT_210s0116g00410	PREDICTED: gibberellin 2-beta-dioxygenase 8 [Vitis vinifera]
A1_only	VIT_206s0004g04420	PREDICTED: uncharacterized protein LOC100250180 [Vitis vinifera]
A1_only	VIT_214s0060g01530	PREDICTED: exonuclease DPD1, chloroplastic/mitochondrial [Vitis vinifera]
A1_only	VIT_200s0203g00050	unnamed protein product [Vitis vinifera]
A1_only	VIT_217s0000g01680	PREDICTED: probable adenylate kinase 7, mitochondrial [Vitis vinifera]
A1_only	VIT_219s0090g01480	PREDICTED: sodium/hydrogen exchanger 4 [Vitis vinifera]
A1_only	VIT_206s0004g04100	PREDICTED: ABC transporter B family member 20-like isoform X1 [Vitis vinifera]
A1_only	VIT_207s0005g04340	PREDICTED: uncharacterized protein LOC100254834 isoform X1 [Vitis vinifera]
A1_only	VIT_219s0015g01750	PREDICTED: uncharacterized WD repeat-containing protein C2A9.03 isoform X1 [Vitis vinifera]
A1_only	VIT_200s1349g00010	unnamed protein product [Vitis vinifera]
A1_only	VIT_200s0216g00060	PREDICTED: ninja-family protein AFP1-like [Vitis vinifera]
A1_only	VIT_205s0094g01080	PREDICTED: dual specificity protein kinase shkC-like [Vitis vinifera]
A1_only	VIT_206s0061g00790	PREDICTED: pheophorbide a oxygenase, chloroplastic [Vitis vinifera]
A1_only	VIT_201s0011g05590	PREDICTED: uncharacterized protein LOC100252692 [Vitis vinifera]
A1_only	VIT_202s0012g01870	PREDICTED: uncharacterized protein LOC100267682 [Vitis vinifera]
A1_only	VIT_210s0042g00460	hypothetical protein VITISV_012099 [Vitis vinifera]
A1_only	VIT_209s0002g00670	PREDICTED: auxin-induced protein 15A-like [Vitis vinifera]
A1_only	VIT_207s0151g00760	PREDICTED: non-specific lipid-transfer protein-like protein At2g13820 [Vitis vinifera]
A1_only	VIT_206s0061g00730	PREDICTED: aquaporin TIP1-1 [Vitis vinifera]
A1_only	VIT_204s0008g06140	PREDICTED: uncharacterized protein LOC104879028 [Vitis vinifera]
A1_only	VIT_218s0001g08790	PREDICTED: U-box domain-containing protein 30 [Vitis vinifera]
A1_only	VIT_207s0104g00960	PREDICTED: histone H2AX [Vitis vinifera]
A1_only	VIT_203s0017g00250	PREDICTED: glycine, alanine and asparagine-rich protein-like [Vitis vinifera]
A1_only	VIT_207s0151g00340	PREDICTED: sulfate transporter 3.1-like [Vitis vinifera]
A1_only	VIT_213s0158g00180	PREDICTED: pheophytinase, chloroplastic [Vitis vinifera]
A1_only	VIT_205s0062g00810	PREDICTED: uncharacterized protein LOC100249843 [Vitis vinifera]
A1_only	VIT_203s0038g03170	PREDICTED: probable flavin-containing monooxygenase 1 [Vitis vinifera]
A1_only	VIT_200s0487g00050	PREDICTED: probable disease resistance protein At5g66900 [Vitis vinifera]
A1_only	VIT_210s0003g04270	PREDICTED: BAG family molecular chaperone regulator 3 [Vitis vinifera]
A1_only	VIT_203s0038g03430	PREDICTED: expansin-like A2 [Vitis vinifera]
A1_only	VIT_203s0063g00170	PREDICTED: transcription factor bHLH95 [Vitis vinifera]
A1_only	VIT_208s0040g02180	PREDICTED: MLO-like protein 3 [Vitis vinifera]
A1_only	VIT_212s0028g02520	PREDICTED: transcription factor TCP4 [Vitis vinifera]
A1_only	VIT_209s0054g01760	PREDICTED: uncharacterized protein LOC100256402 [Vitis vinifera]
A1_only	VIT_204s0044g00210	PREDICTED: probable cinnamyl alcohol dehydrogenase 9 [Vitis vinifera]
A1_only	VIT_208s0007g02560	PREDICTED: transcription repressor OFP13 [Vitis vinifera]
A1_only	VIT_217s0000g04160	PREDICTED: uncharacterized protein LOC100256061 isoform X1 [Vitis vinifera]
A1_only	VIT_205s0062g00010	PREDICTED: pumilio homolog 6, chloroplastic isoform X1 [Vitis vinifera]
A1_only	VIT_212s0059g00030	PREDICTED: uncharacterized protein LOC100249867 [Vitis vinifera]
A1_only	VIT_201s0011g04290	hypothetical protein CISIN_1g048542mg, partial [Citrus sinensis]
A1_only	VIT_218s0001g09900	PREDICTED: uncharacterized protein LOC100264228 [Vitis vinifera]
A1_only	VIT_206s0004g05080	PREDICTED: E3 ubiquitin-protein ligase SDIR1 [Vitis vinifera]
A1_only	VIT_201s0146g00150	uncharacterized protein LOC100260747 [Vitis vinifera]
A2_only	VIT_215s0048g02610	PREDICTED: 60S acidic ribosomal protein P1 [Vitis vinifera]
A2_only	VIT_218s0041g01900	PREDICTED: elongation factor 1-gamma [Vitis vinifera]
A2_only	VIT_205s0077g02100	PREDICTED: uncharacterized protein LOC100261891 [Vitis vinifera]
A2_only	VIT_201s0127g00540	PREDICTED: probable nucleoredoxin 1 [Vitis vinifera]
A2_only	VIT_208s0058g00700	PREDICTED: F-box/LRR-repeat protein 3 [Vitis vinifera]
A2_only	VIT_211s0016g05900	PREDICTED: putative clathrin assembly protein At5g35200 [Vitis vinifera]
A2_only	VIT_206s0004g08360	PREDICTED: uncharacterized protein LOC100248423 [Vitis vinifera]
A2_only	VIT_200s1312g00010	PREDICTED: transcription factor bHLH93-like [Vitis vinifera]
A2_only	VIT_212s0035g00910	PREDICTED: probable sodium/metabolite cotransporter BASS2, chloroplastic [Vitis vinifera]
A2_only	VIT_219s0014g05090	PREDICTED: thioredoxin-like protein CXXS1 [Vitis vinifera]
A2_only	VIT_208s0007g06520	PREDICTED: actin-66 [Vitis vinifera]
A2_only	VIT_206s0004g06820	PREDICTED: protein PMR5 [Vitis vinifera]
A2_only	VIT_201s0127g00130	PREDICTED: cysteine-rich receptor-like protein kinase 3 [Vitis vinifera]
A2_only	VIT_216s0050g01950	PREDICTED: probable leucine-rich repeat receptor-like protein kinase At5g63930 [Vitis vinifera]
A2_only	VIT_200s0187g00040	unnamed protein product [Vitis vinifera]
A2_only	VIT_217s0000g07580	unnamed protein product [Vitis vinifera]
A2_only	VIT_200s0144g00040	PREDICTED: disease resistance protein RGA2-like [Vitis vinifera]
A2_only	VIT_200s0780g00020	PREDICTED: glucan endo-1,3-beta-glucosidase 5 [Vitis vinifera]
A2_only	VIT_216s0098g01200	PREDICTED: probable 6-phosphogluconolactonase 4, chloroplastic [Vitis vinifera]
A2_only	VIT_202s0033g01340	PREDICTED: myosin-14 [Vitis vinifera]
A2_only	VIT_201s0011g06400	PREDICTED: protein SHOOT GRAVITROPISM 5 [Vitis vinifera]
A2_only	VIT_207s0005g00560	PREDICTED: 60S ribosomal protein L22-2 [Vitis vinifera]
A2_only	VIT_217s0000g00460	PREDICTED: V-type proton ATPase subunit C isoform X1 [Vitis vinifera]
A2_only	VIT_200s0438g00010	unnamed protein product [Vitis vinifera]
A2_only	VIT_215s0048g00200	PREDICTED: uncharacterized protein LOC104879039 [Vitis vinifera]
A2_only	VIT_218s0001g01470	.
A2_only	VIT_208s0007g04460	PREDICTED: dnaJ homolog subfamily C member 28 [Vitis vinifera]
A2_only	VIT_208s0040g01780	PREDICTED: cytokinin riboside 5'-monophosphate phosphoribohydrolase LOG3 [Vitis vinifera]
A2_only	VIT_200s0459g00030	PREDICTED: uncharacterized protein LOC100854766 isoform X1 [Vitis vinifera]
A2_only	VIT_203s0017g00710	PREDICTED: probable 2-oxoglutarate/Fe(II)-dependent dioxygenase isoform X1 [Vitis vinifera]
A2_only	VIT_207s0151g00370	hypothetical protein VITISV_039693 [Vitis vinifera]
A2_only	VIT_211s0149g00078	PREDICTED: protein ENHANCED DISEASE RESISTANCE 2 [Vitis vinifera]
A2_only	VIT_203s0017g01940	PREDICTED: protein bunched, class 2/F/G isoform [Vitis vinifera]
A2_only	VIT_210s0003g02020	PREDICTED: probable LRR receptor-like serine/threonine-protein kinase At1g29720 isoform X3 [Vitis vinifera]
A2_only	VIT_200s1603g00010	Ras-related protein RIC1 [Triticum urartu]
A2_only	VIT_206s0004g07560	PREDICTED: 28S ribosomal protein S29, mitochondrial [Vitis vinifera]
A2_only	VIT_202s0025g01420	PREDICTED: mitochondrial inner membrane protein OXA1 [Vitis vinifera]
A2_only	VIT_207s0005g00120	unnamed protein product [Vitis vinifera]
A2_only	VIT_204s0008g07190	PREDICTED: aspartic proteinase nepenthesin-2-like [Vitis vinifera]
A2_only	VIT_204s0079g00810	PREDICTED: uncharacterized protein LOC100242814 [Vitis vinifera]
A2_only	VIT_204s0008g05500	PREDICTED: G-type lectin S-receptor-like serine/threonine-protein kinase SD2-5 [Vitis vinifera]
A2_only	VIT_200s0665g00030	PREDICTED: uncharacterized protein LOC100853798 isoform X1 [Vitis vinifera]
A2_only	VIT_215s0048g00530	PREDICTED: uncharacterized protein LOC100260776 [Vitis vinifera]
A2_only	VIT_216s0050g01990	PREDICTED: uncharacterized protein LOC100854653 [Vitis vinifera]
A2_only	VIT_207s0031g00250	PREDICTED: filament-like plant protein 7 isoform X1 [Vitis vinifera]
A2_only	VIT_205s0062g01270	PREDICTED: UDP-glycosyltransferase 92A1 [Vitis vinifera]
A2_only	VIT_200s0233g00180	PREDICTED: flavin-containing monooxygenase FMO GS-OX-like 3 [Vitis vinifera]
A2_only	VIT_219s0014g02840	PREDICTED: 3-deoxy-manno-octulosonate cytidylyltransferase, mitochondrial [Vitis vinifera]
A2_only	VIT_205s0102g00750	PREDICTED: B-box zinc finger protein 25 [Vitis vinifera]
A2_only	VIT_216s0050g00455	PREDICTED: DNA-directed RNA polymerase III subunit RPC3 isoform X1 [Vitis vinifera]
A2_only	VIT_200s0199g00270	unnamed protein product [Vitis vinifera]
A2_only	VIT_211s0016g02570	PREDICTED: probable phospholipase A2 homolog 1 [Vitis vinifera]
A2_only	VIT_216s0013g01940	unnamed protein product [Vitis vinifera]
A2_only	VIT_219s0014g03720	PREDICTED: uncharacterized protein LOC100267563 [Vitis vinifera]
A2_only	VIT_209s0002g06680	PREDICTED: uncharacterized protein LOC100242179 [Vitis vinifera]
A2_only	VIT_205s0020g04570	CBL-interacting protein kinase 20 [Vitis vinifera]
A2_only	VIT_201s0011g03360	PREDICTED: uncharacterized protein LOC100266408 isoform X1 [Vitis vinifera]
A2_only	VIT_205s0077g02120	PREDICTED: Fanconi anemia group I protein [Vitis vinifera]
A2_only	VIT_204s0008g05470	PREDICTED: EIN3-binding F-box protein 1-like [Vitis vinifera]
A2_only	VIT_203s0180g00010	PREDICTED: cysteine proteinase RD21a-like [Vitis vinifera]
A2_only	VIT_208s0032g00910	PREDICTED: fasciclin-like arabinogalactan protein 17 [Vitis vinifera]
A2_only	VIT_218s0001g15650	hypothetical protein VITISV_035026 [Vitis vinifera]
A2_only	VIT_216s0050g01000	PREDICTED: uncharacterized protein LOC100264478 isoform X1 [Vitis vinifera]
A2_only	VIT_206s0004g02390	PREDICTED: phospholipase A1-Igamma3, chloroplastic [Vitis vinifera]
A2_only	VIT_204s0008g06590	PREDICTED: probable kinetochore protein NUF2 [Vitis vinifera]
A2_only	VIT_219s0177g00310	PREDICTED: tryptophan synthase beta chain 1 [Vitis vinifera]
A2_only	VIT_213s0064g00440	unnamed protein product [Vitis vinifera]
A2_only	VIT_217s0000g07070	unnamed protein product [Vitis vinifera]
A2_only	VIT_205s0094g00420	PREDICTED: protein ENDOSPERM DEFECTIVE 1-like [Vitis vinifera]
A2_only	VIT_218s0041g02410	PREDICTED: abscisic-aldehyde oxidase-like [Vitis vinifera]
A2_only	VIT_204s0008g01740	PREDICTED: thermospermine synthase ACAULIS5 [Vitis vinifera]
A2_only	VIT_204s0008g05050	unnamed protein product [Vitis vinifera]
A2_only	VIT_210s0003g03250	PREDICTED: uncharacterized protein LOC100253669 [Vitis vinifera]
A2_only	VIT_208s0040g01070	unnamed protein product [Vitis vinifera]
A2_only	VIT_217s0000g07370	PREDICTED: lipase-like PAD4 [Vitis vinifera]
A2_only	VIT_219s0014g01780	PREDICTED: basic leucine zipper 34-like [Vitis vinifera]
A2_only	VIT_209s0054g00430	PREDICTED: uncharacterized protein LOC100246222 [Vitis vinifera]
A2_only	VIT_207s0151g00430	PREDICTED: centrosome-associated protein CEP250 [Vitis vinifera]
A2_only	VIT_214s0066g01740	PREDICTED: multifunctional methyltransferase subunit TRM112-like protein At1g22270 [Vitis vinifera]
A2_only	VIT_200s0294g00010	PREDICTED: putative RING-H2 finger protein ATL21A [Vitis vinifera]
A2_only	VIT_208s0040g02340	PREDICTED: probable beta-1,4-xylosyltransferase IRX9 isoform X1 [Vitis vinifera]
A2_only	VIT_206s0004g06370	PREDICTED: anthocyanidin 3-O-glucosyltransferase 2-like [Vitis vinifera]
A2_only	VIT_219s0015g01430	PREDICTED: BTB/POZ domain-containing protein At1g55760 [Vitis vinifera]
A2_only	VIT_214s0108g01000	PREDICTED: probable calcium-binding protein CML45 [Vitis vinifera]
A2_only	VIT_215s0046g03600	PREDICTED: (+)-neomenthol dehydrogenase-like isoform X1 [Vitis vinifera]
A2_only	VIT_218s0041g00370	PREDICTED: cysteine proteinase inhibitor 8-like [Vitis vinifera]
A2_only	VIT_206s0004g06410	PREDICTED: anthocyanidin 3-O-glucosyltransferase 2 [Vitis vinifera]
A2_only	VIT_201s0011g02130	PREDICTED: uncharacterized protein LOC100250730 isoform X1 [Vitis vinifera]
A2_only	VIT_205s0077g00750	PREDICTED: transcription factor bHLH147 isoform X1 [Vitis vinifera]
A2_only	VIT_214s0030g00210	unnamed protein product [Vitis vinifera]
A2_only	VIT_207s0104g00270	PREDICTED: adenylate isopentenyltransferase 3, chloroplastic [Vitis vinifera]
A2_only	VIT_206s0004g05810	PREDICTED: probable serine/threonine-protein kinase At5g41260 [Vitis vinifera]
A2_only	VIT_205s0094g00440	unnamed protein product [Vitis vinifera]
A2_only	VIT_202s0087g00950	PREDICTED: jmjC domain-containing protein 7 isoform X1 [Vitis vinifera]
A2_only	VIT_219s0140g00140	PREDICTED: gibberellin 2-beta-dioxygenase 1 [Vitis vinifera]
A2_only	VIT_205s0062g00880	PREDICTED: phosphoglucan, water dikinase, chloroplastic [Vitis vinifera]
A2_only	VIT_206s0004g03630	PREDICTED: uncharacterized protein YKR070W [Vitis vinifera]
A2_only	VIT_218s0001g02790	PREDICTED: uncharacterized protein LOC100260772 [Vitis vinifera]
A2_only	VIT_205s0077g02150	PREDICTED: methylecgonone reductase [Vitis vinifera]
A2_only	VIT_213s0067g00270	PREDICTED: 60S acidic ribosomal protein P0 [Vitis vinifera]
A2_only	VIT_216s0050g00080	PREDICTED: remorin [Vitis vinifera]
A2_only	VIT_215s0021g02720	PREDICTED: zinc finger protein ZAT4-like [Vitis vinifera]
A2_only	VIT_218s0001g09990	PREDICTED: low-temperature-induced cysteine proteinase [Vitis vinifera]
A2_only	VIT_203s0038g03260	PREDICTED: uncharacterized protein LOC100264167 [Vitis vinifera]
A2_only	VIT_202s0025g04490	unnamed protein product [Vitis vinifera]
A2_only	VIT_217s0000g06790	PREDICTED: flavin-containing monooxygenase FMO GS-OX-like 9 [Vitis vinifera]
A2_only	VIT_219s0014g05200	PREDICTED: uncharacterized protein LOC100241773 [Vitis vinifera]
A2_only	VIT_200s0361g00040	unnamed protein product [Vitis vinifera]
A2_only	VIT_212s0028g03600	PREDICTED: uncharacterized protein LOC100260881 [Vitis vinifera]
A2_only	VIT_206s0009g01410	PREDICTED: xylogen-like protein 11 isoform X2 [Vitis vinifera]
A2_only	VIT_201s0011g05470	PREDICTED: protein PLANT CADMIUM RESISTANCE 2 [Vitis vinifera]
A2_only	VIT_205s0020g03380	PREDICTED: probable serine/threonine-protein kinase WNK9 [Vitis vinifera]
A2_only	VIT_216s0050g00570	PREDICTED: uncharacterized protein LOC100247339 isoform X1 [Vitis vinifera]
A2_only	VIT_213s0064g00270	unnamed protein product [Vitis vinifera]
A2_only	VIT_204s0043g00440	PREDICTED: 40S ribosomal protein S5 [Vitis vinifera]
A2_only	VIT_200s0286g00140	unnamed protein product [Vitis vinifera]
A2_only	VIT_208s0056g00430	PREDICTED: uncharacterized protein LOC100255300 [Vitis vinifera]
A2_only	VIT_212s0034g00030	PREDICTED: UDP-glucose flavonoid 3-O-glucosyltransferase 6-like [Vitis vinifera]
A2_only	VIT_215s0046g02620	PREDICTED: beta-amylase 2, chloroplastic [Vitis vinifera]
A2_only	VIT_218s0001g03950	PREDICTED: uncharacterized protein LOC100259117 [Vitis vinifera]
A2_only	VIT_204s0008g03820	PREDICTED: uncharacterized protein LOC100267889 [Vitis vinifera]
A2_only	VIT_201s0137g00820	PREDICTED: BTB/POZ domain-containing protein At1g67900 [Vitis vinifera]
A2_only	VIT_207s0031g02340	PREDICTED: amino acid permease 3 isoform X1 [Vitis vinifera]
A2_only	VIT_205s0077g01570	PREDICTED: major allergen Pru av 1 [Vitis vinifera]
A2_only	VIT_216s0022g01440	PREDICTED: transketolase, chloroplastic [Vitis vinifera]
A2_only	VIT_204s0008g02590	PREDICTED: fasciclin-like arabinogalactan protein 14 [Vitis vinifera]
A2_only	VIT_215s0048g01080	PREDICTED: uncharacterized protein LOC104612680 [Nelumbo nucifera]
A2_only	VIT_203s0063g02010	PREDICTED: endothelin-converting enzyme 2 [Vitis vinifera]
A2_only	VIT_218s0001g02030	PREDICTED: thylakoidal processing peptidase 1, chloroplastic-like [Vitis vinifera]
A2_only	VIT_216s0098g00990	unnamed protein product [Vitis vinifera]
A2_only	VIT_207s0095g00640	PREDICTED: G-type lectin S-receptor-like serine/threonine-protein kinase At1g67520 [Vitis vinifera]
A2_only	VIT_210s0071g00940	PREDICTED: prolyl endopeptidase-like isoform X1 [Vitis vinifera]
A2_only	VIT_218s0001g10430	PREDICTED: uncharacterized protein LOC100262697 isoform X2 [Vitis vinifera]
A2_only	VIT_201s0011g03460	unnamed protein product [Vitis vinifera]
A2_only	VIT_216s0098g00420	PREDICTED: probable receptor-like protein kinase At5g39030 [Vitis vinifera]
A2_only	VIT_212s0028g03620	PREDICTED: uncharacterized protein LOC100243770 [Vitis vinifera]
A2_only	VIT_208s0007g04590	PREDICTED: UDP-glycosyltransferase 73C2 isoform X1 [Vitis vinifera]
A2_only	VIT_218s0041g00680	PREDICTED: transmembrane 9 superfamily member 1 [Vitis vinifera]
A2_only	VIT_207s0031g01930	PREDICTED: TSL-kinase interacting protein 1 isoform X1 [Vitis vinifera]
A2_only	VIT_218s0001g14610	PREDICTED: receptor protein kinase CLAVATA1 [Vitis vinifera]
A2_only	VIT_208s0007g00830	PREDICTED: L-type lectin-domain containing receptor kinase S.4-like isoform X1 [Vitis vinifera]
A2_only	VIT_200s0187g00080	unnamed protein product [Vitis vinifera]
A2_only	VIT_211s0016g05840	hypothetical protein [Vitis hybrid cultivar]
A2_only	VIT_211s0016g02630	PREDICTED: uncharacterized protein LOC100257820 [Vitis vinifera]
A2_only	VIT_219s0014g00960	PREDICTED: septum-promoting GTP-binding protein 1 [Vitis vinifera]
A2_only	VIT_205s0020g03650	unnamed protein product [Vitis vinifera]
A2_only	VIT_215s0046g03430	unnamed protein product [Vitis vinifera]
N1_only	VIT_201s0150g00210	PREDICTED: sterol 14-demethylase [Vitis vinifera]
N1_only	VIT_206s0004g04580	PREDICTED: U-box domain-containing protein 33-like [Vitis vinifera]
N1_only	VIT_211s0037g00890	PREDICTED: putative glutamine amidotransferase YLR126C [Vitis vinifera]
N1_only	VIT_218s0001g10510	PREDICTED: thioredoxin-like 4, chloroplastic [Vitis vinifera]
N1_only	VIT_208s0007g03910	PREDICTED: serine/threonine-protein kinase CTR1 [Vitis vinifera]
N1_only	VIT_206s0061g00850	unnamed protein product [Vitis vinifera]
N1_only	VIT_207s0005g02420	PREDICTED: uncharacterized protein C24B11.05 isoform X1 [Vitis vinifera]
N1_only	VIT_218s0001g14950	PREDICTED: uncharacterized protein LOC100259118 [Vitis vinifera]
N1_only	VIT_200s0187g00060	PREDICTED: uncharacterized protein LOC104878588 [Vitis vinifera]
N1_only	VIT_218s0001g03230	PREDICTED: aminoacylase-1 [Vitis vinifera]
N1_only	VIT_213s0067g03210	PREDICTED: uncharacterized aarF domain-containing protein kinase At5g05200, chloroplastic [Vitis vinifera]
N1_only	VIT_206s0004g03890	histone H4 [Zea mays]
N1_only	VIT_200s0313g00070	unnamed protein product [Vitis vinifera]
N1_only	VIT_209s0002g01540	PREDICTED: protein Brevis radix-like 2 [Vitis vinifera]
N1_only	VIT_219s0135g00190	PREDICTED: cytochrome P450 CYP72A219-like [Vitis vinifera]
N1_only	VIT_204s0023g01380	PREDICTED: scarecrow-like protein 15 [Vitis vinifera]
N1_only	VIT_214s0108g01610	PREDICTED: UDP-glucose 6-dehydrogenase 1 [Vitis vinifera]
N1_only	VIT_202s0025g00720	unnamed protein product [Vitis vinifera]
N1_only	VIT_210s0003g03090	PREDICTED: uncharacterized protein At2g34460, chloroplastic [Vitis vinifera]
N1_only	VIT_214s0108g00050	PREDICTED: uncharacterized protein LOC100249048 [Vitis vinifera]
N1_only	VIT_201s0026g02480	PREDICTED: calvin cycle protein CP12-1, chloroplastic [Vitis vinifera]
N1_only	VIT_213s0067g00110	PREDICTED: cytochrome P450 714A1 [Vitis vinifera]
N1_only	VIT_215s0048g02310	PREDICTED: transcription factor JUNGBRUNNEN 1-like isoform X3 [Vitis vinifera]
N1_only	VIT_218s0001g09650	PREDICTED: isoflavone 3'-hydroxylase-like [Vitis vinifera]
N1_only	VIT_219s0135g00200	PREDICTED: cytochrome P450 CYP72A219-like [Vitis vinifera]
N1_only	VIT_202s0025g02450	hypothetical protein VITISV_034703 [Vitis vinifera]
N1_only	VIT_209s0018g00520	hypothetical protein VITISV_028080 [Vitis vinifera]
N1_only	VIT_212s0059g01150	PREDICTED: uncharacterized protein LOC100241486 [Vitis vinifera]
N1_only	VIT_213s0019g02770	PREDICTED: 18.2 kDa class I heat shock protein [Vitis vinifera]
N1_only	VIT_218s0001g04980	PREDICTED: acetyl-CoA carboxylase 1-like [Vitis vinifera]
N1_only	VIT_205s0020g04670	PREDICTED: auxin-induced protein 22D [Vitis vinifera]
N1_only	VIT_212s0035g02150	PREDICTED: ferric reduction oxidase 7, chloroplastic-like isoform X1 [Vitis vinifera]
N1_only	VIT_203s0088g01190	PREDICTED: malate dehydrogenase, glyoxysomal [Vitis vinifera]
N1_only	VIT_204s0008g03010	PREDICTED: aspartate--tRNA ligase, cytoplasmic [Vitis vinifera]
N1_only	VIT_212s0059g01310	PREDICTED: small ubiquitin-related modifier 1 [Vitis vinifera]
N1_only	VIT_206s0004g05170	PREDICTED: L-type lectin-domain containing receptor kinase IV.1 [Vitis vinifera]
N1_only	VIT_213s0019g02820	PREDICTED: 18.2 kDa class I heat shock protein [Vitis vinifera]
N1_only	VIT_203s0091g00490	PREDICTED: uncharacterized protein LOC100242957 isoform X2 [Vitis vinifera]
N1_only	VIT_204s0023g00740	PREDICTED: thioredoxin F-type, chloroplastic [Vitis vinifera]
N1_only	VIT_200s0370g00070	PREDICTED: bifunctional epoxide hydrolase 2 isoform X3 [Vitis vinifera]
N1_only	VIT_205s0102g01170	PREDICTED: 3beta-hydroxysteroid-dehydrogenase/decarboxylase isoform 3 [Vitis vinifera]
N1_only	VIT_214s0060g02340	PREDICTED: mediator of RNA polymerase II transcription subunit 37a [Vitis vinifera]
N1_only	VIT_218s0001g13570	PREDICTED: uncharacterized TPR repeat-containing protein At1g05150-like [Vitis vinifera]
N1_only	VIT_218s0086g00270	hypothetical protein VITISV_022301 [Vitis vinifera]
N1_only	VIT_208s0056g00300	PREDICTED: uncharacterized protein LOC104879960 [Vitis vinifera]
N1_only	VIT_214s0060g00480	PREDICTED: S-adenosylmethionine synthase 4 [Vitis vinifera]
N1_only	VIT_203s0063g01460	unnamed protein product [Vitis vinifera]
N1_only	VIT_206s0080g00890	PREDICTED: uncharacterized protein LOC100262096 [Vitis vinifera]
N1_only	VIT_214s0108g01620	hypothetical protein CARUB_v10013422mg, partial [Capsella rubella]
N1_only	VIT_204s0023g00410	PREDICTED: photosystem I reaction center subunit XI, chloroplastic [Vitis vinifera]
N1_only	VIT_208s0007g03370	PREDICTED: uncharacterized protein LOC104880149 [Vitis vinifera]
N1_only	VIT_214s0108g01280	PREDICTED: probable WRKY transcription factor 4 [Vitis vinifera]
N1_only	VIT_210s0116g01735	PREDICTED: ATP synthase gamma chain, chloroplastic [Vitis vinifera]
N1_only	VIT_213s0047g00340	unnamed protein product [Vitis vinifera]
N1_only	VIT_202s0025g05090	unnamed protein product [Vitis vinifera]
N1_only	VIT_210s0003g02780	PREDICTED: uncharacterized protein LOC100250442 [Vitis vinifera]
N1_only	VIT_208s0007g00920	PREDICTED: tropinone reductase homolog [Vitis vinifera]
N1_only	VIT_204s0023g00530	hypothetical protein VITISV_035059 [Vitis vinifera]
N1_only	VIT_204s0008g00860	PREDICTED: pollen-specific protein SF21 [Vitis vinifera]
N1_only	VIT_204s0008g01310	PREDICTED: serine/threonine-protein kinase EDR1 [Vitis vinifera]
N1_only	VIT_204s0023g00920	PREDICTED: endoribonuclease Dicer homolog 2 isoform X2 [Vitis vinifera]
N1_only	VIT_208s0007g08920	hypothetical protein VITISV_010199 [Vitis vinifera]
N1_only	VIT_203s0063g02040	PREDICTED: cytochrome c biogenesis protein CCS1, chloroplastic [Vitis vinifera]
N1_only	VIT_204s0008g06640	PREDICTED: transmembrane 9 superfamily member 9 [Vitis vinifera]
N1_only	VIT_209s0018g02110	PREDICTED: uncharacterized protein LOC100250173 [Vitis vinifera]
N1_only	VIT_204s0008g04490	PREDICTED: uncharacterized protein LOC100247517 [Vitis vinifera]
N1_only	VIT_219s0014g03470	PREDICTED: uncharacterized protein LOC100257260 [Vitis vinifera]
N1_only	VIT_200s2607g00010	PREDICTED: phosphoserine aminotransferase 2, chloroplastic-like [Vitis vinifera]
N1_only	VIT_208s0007g07480	unnamed protein product [Vitis vinifera]
N1_only	VIT_219s0090g01590	PREDICTED: mitochondrial import inner membrane translocase subunit TIM22-2 [Vitis vinifera]
N1_only	VIT_205s0094g00220	PREDICTED: endochitinase PR4 [Vitis vinifera]
N1_only	VIT_200s2579g00010	PREDICTED: phosphoserine aminotransferase 2, chloroplastic-like [Vitis vinifera]
N1_only	VIT_219s0177g00030	gibberellin 2-beta-dioxygenase 8-like [Vitis vinifera]
N1_only	VIT_218s0089g01270	PREDICTED: 22.0 kDa class IV heat shock protein [Vitis vinifera]
N1_only	VIT_201s0127g00060	PREDICTED: alpha-glucan water dikinase, chloroplastic isoform X2 [Vitis vinifera]
N1_only	VIT_208s0007g07580	PREDICTED: uncharacterized protein LOC100248614 [Vitis vinifera]
N1_only	VIT_204s0008g01560	unnamed protein product [Vitis vinifera]
N1_only	VIT_218s0001g15360	PREDICTED: psbP domain-containing protein 4, chloroplastic [Vitis vinifera]
N1_only	VIT_203s0038g02140	PREDICTED: auxin transporter-like protein 2 [Vitis vinifera]
N1_only	VIT_216s0050g02720	PREDICTED: glycerophosphodiester phosphodiesterase protein kinase domain-containing GDPDL2-like isoform X1 [Vitis vinifera]
N1_only	VIT_209s0002g00080	PREDICTED: tyrosine-sulfated glycopeptide receptor 1 [Vitis vinifera]
N1_only	VIT_200s0958g00020	PREDICTED: peptidyl-prolyl cis-trans isomerase FKBP62, partial [Vitis vinifera]
N1_only	VIT_206s0009g00580	PREDICTED: probable receptor protein kinase TMK1 [Vitis vinifera]
N1_only	VIT_201s0010g00920	PREDICTED: chaperonin 60 subunit beta 4, chloroplastic [Vitis vinifera]
N1_only	VIT_218s0001g06250	3-deoxy-D-arabino-heptulosonate 7-phosphate synthase 02 [Vitis vinifera]
N1_only	VIT_219s0014g04540	PREDICTED: G-type lectin S-receptor-like serine/threonine-protein kinase At4g27290 isoform X1 [Vitis vinifera]
N1_only	VIT_204s0023g03510	PREDICTED: ferredoxin--NADP reductase, leaf-type isozyme, chloroplastic [Vitis vinifera]
N1_only	VIT_217s0000g08460	PREDICTED: carbonic anhydrase 2-like isoform X1 [Vitis vinifera]
N1_only	VIT_219s0014g01470	PREDICTED: TPR repeat-containing thioredoxin TTL1 [Vitis vinifera]
N1_only	VIT_215s0046g01500	Eukaryotic translation initiation factor 1A [Gossypium arboreum]
N1_only	VIT_204s0044g01410	unnamed protein product [Vitis vinifera]
N1_only	VIT_217s0000g02750	PREDICTED: guanine nucleotide-binding protein subunit beta-like protein [Vitis vinifera]
N1_only	VIT_208s0007g02530	PREDICTED: HVA22-like protein j [Vitis vinifera]
N1_only	VIT_208s0007g02970	PREDICTED: uncharacterized protein LOC100266598 [Vitis vinifera]
N1_only	VIT_201s0026g02140	unnamed protein product [Vitis vinifera]
N1_only	VIT_216s0098g01840	PREDICTED: pentatricopeptide repeat-containing protein At3g49240 [Vitis vinifera]
N1_only	VIT_208s0007g01750	PREDICTED: acetyl-coenzyme A carboxylase carboxyl transferase subunit alpha, chloroplastic [Vitis vinifera]
N1_only	VIT_206s0004g06710	hypothetical protein VITISV_006556 [Vitis vinifera]
N1_only	VIT_207s0031g01890	hypothetical protein VITISV_026073 [Vitis vinifera]
N1_only	VIT_218s0122g00770	PREDICTED: uncharacterized protein LOC100246177 [Vitis vinifera]
N1_only	VIT_206s0004g08090	PREDICTED: uncharacterized protein LOC104879601 [Vitis vinifera]
N1_only	VIT_212s0028g01100	PREDICTED: uncharacterized oxidoreductase At1g06690, chloroplastic [Vitis vinifera]
N1_only	VIT_207s0129g00660	PREDICTED: probable indole-3-acetic acid-amido synthetase GH3.1 [Vitis vinifera]
N1_only	VIT_205s0062g00520	PREDICTED: crocetin glucosyltransferase, chloroplastic-like [Vitis vinifera]
N1_only	VIT_214s0108g01040	PREDICTED: KH domain-containing protein At4g18375 [Vitis vinifera]
N1_only	VIT_203s0038g00430	unnamed protein product [Vitis vinifera]
N1_only	VIT_206s0061g01250	PREDICTED: uncharacterized protein At4g22758 [Vitis vinifera]
N1_only	VIT_215s0046g01860	PREDICTED: uncharacterized protein LOC100241428 [Vitis vinifera]
N1_only	VIT_201s0137g00560	PREDICTED: cytochrome P450 71B34-like [Vitis vinifera]
N1_only	VIT_201s0011g06240	PREDICTED: probable transmembrane ascorbate ferrireductase 3 [Vitis vinifera]
N1_only	VIT_213s0019g03000	PREDICTED: 18.1 kDa class I heat shock protein [Vitis vinifera]
N1_only	VIT_214s0060g00820	PREDICTED: chloroplast stem-loop binding protein of 41 kDa b, chloroplastic [Vitis vinifera]
N1_only	VIT_213s0019g02760	PREDICTED: 18.2 kDa class I heat shock protein [Vitis vinifera]
N1_only	VIT_204s0044g02010	PREDICTED: 2-oxoglutarate-dependent dioxygenase DAO-like [Vitis vinifera]
N1_only	VIT_218s0001g08090	Aux/IAA protein [Vitis vinifera]
N1_only	VIT_213s0019g00320	PREDICTED: psbP-like protein 2, chloroplastic [Vitis vinifera]
N1_only	VIT_212s0055g01010	PREDICTED: peroxidase N1-like [Vitis vinifera]
N1_only	VIT_218s0122g00610	PREDICTED: 3-hydroxy-3-methylglutaryl-coenzyme A reductase 1 [Vitis vinifera]
N1_only	VIT_212s0034g01180	unnamed protein product [Vitis vinifera]
N1_only	VIT_214s0108g00710	PREDICTED: structural maintenance of chromosomes protein 4 isoform X2 [Vitis vinifera]
N1_only	VIT_219s0090g00510	unnamed protein product [Vitis vinifera]
N1_only	VIT_206s0004g05240	unnamed protein product [Vitis vinifera]
N1_only	VIT_217s0000g03690	PREDICTED: ribulose bisphosphate carboxylase small chain, chloroplastic [Vitis vinifera]
N1_only	VIT_205s0051g00420	PREDICTED: xylosyltransferase 1 [Vitis vinifera]
N1_only	VIT_211s0016g05640	PREDICTED: auxin-responsive protein IAA9-like isoform X1 [Vitis vinifera]
N1_only	VIT_218s0089g01210	PREDICTED: uncharacterized protein LOC100244771 [Vitis vinifera]
N1_only	VIT_210s0003g01470	PREDICTED: uncharacterized protein At1g04910 isoform X1 [Vitis vinifera]
N1_only	VIT_200s1240g00010	PREDICTED: uncharacterized protein LOC104878588 [Vitis vinifera]
N1_only	VIT_202s0488g00020	PREDICTED: palmitoyl-protein thioesterase 1-like [Vitis vinifera]
N1_only	VIT_201s0127g00740	PREDICTED: 2-methylene-furan-3-one reductase [Vitis vinifera]
N1_only	VIT_207s0005g02410	PREDICTED: peptidyl-prolyl cis-trans isomerase [Vitis vinifera]
N1_only	VIT_215s0046g01680	PREDICTED: delta(8)-fatty-acid desaturase [Vitis vinifera]
N1_only	VIT_208s0056g00100	PREDICTED: probable leucine-rich repeat receptor-like protein kinase At5g49770 [Vitis vinifera]
N1_only	VIT_204s0008g05620	PREDICTED: adenine phosphoribosyltransferase 5 [Vitis vinifera]
N1_only	VIT_214s0083g01220	PREDICTED: receptor-like protein kinase FERONIA [Vitis vinifera]
N1_only	VIT_206s0061g01540	PREDICTED: serine/threonine-protein kinase D6PKL1-like [Vitis vinifera]
N1_only	VIT_208s0040g00790	unnamed protein product [Vitis vinifera]
N1_only	VIT_210s0003g02480	PREDICTED: brassinosteroid-regulated protein BRU1-like [Vitis vinifera]
N1_only	VIT_216s0098g01640	unnamed protein product [Vitis vinifera]
N1_only	VIT_216s0098g01350	PREDICTED: oligopeptide transporter 6-like [Vitis vinifera]
N1_only	VIT_209s0002g05590	PREDICTED: pleiotropic drug resistance protein 1-like [Vitis vinifera]
N1_only	VIT_201s0010g02290	PREDICTED: small heat shock protein, chloroplastic [Vitis vinifera]
N1_only	VIT_218s0122g00980	PREDICTED: glucan endo-1,3-beta-glucosidase 12 [Vitis vinifera]
N1_only	VIT_217s0000g08960	PREDICTED: galactinol--sucrose galactosyltransferase [Vitis vinifera]
N1_only	VIT_201s0011g03010	PREDICTED: serine/threonine-protein kinase STN7, chloroplastic [Vitis vinifera]
N1_only	VIT_211s0052g00680	PREDICTED: uncharacterized protein LOC100249657 [Vitis vinifera]
N1_only	VIT_213s0064g01350	PREDICTED: clustered mitochondria protein [Vitis vinifera]
N1_only	VIT_211s0016g02860	PREDICTED: nudix hydrolase 8 [Vitis vinifera]
N1_only	VIT_202s0025g02840	PREDICTED: ankyrin repeat domain-containing protein 17-like isoform X1 [Vitis vinifera]
N1_only	VIT_209s0002g02490	PREDICTED: dof zinc finger protein DOF3.1-like [Vitis vinifera]
N1_only	VIT_216s0098g01650	unnamed protein product [Vitis vinifera]
N1_only	VIT_208s0058g01290	unnamed protein product [Vitis vinifera]
N1_only	VIT_210s0003g00220	PREDICTED: protein E6 [Vitis vinifera]
N1_only	VIT_213s0064g01390	PREDICTED: 60S ribosomal protein L6-3 [Vitis vinifera]
N1_only	VIT_216s0050g01660	PREDICTED: UDP-glycosyltransferase 88A1 [Vitis vinifera]
N1_only	VIT_208s0007g04310	PREDICTED: threonine dehydratase biosynthetic, chloroplastic [Vitis vinifera]
N1_only	VIT_218s0001g06650	PREDICTED: transcription factor bHLH96 [Vitis vinifera]
N1_only	VIT_219s0090g00480	PREDICTED: ATP synthase gamma chain 1, chloroplastic-like [Vitis vinifera]
N1_only	VIT_212s0035g01700	PREDICTED: pentatricopeptide repeat-containing protein At1g10270 [Vitis vinifera]
N1_only	VIT_211s0016g01450	PREDICTED: uncharacterized protein LOC100242162 [Vitis vinifera]
N1_only	VIT_200s0259g00070	PREDICTED: sulfated surface glycoprotein 185 isoform X1 [Vitis vinifera]
N1_only	VIT_207s0104g01280	unnamed protein product [Vitis vinifera]
N1_only	VIT_213s0019g05360	unnamed protein product [Vitis vinifera]
N1_only	VIT_209s0002g08270	PREDICTED: EIN3-binding F-box protein 1 isoform X1 [Vitis vinifera]
N1_only	VIT_208s0040g02880	PREDICTED: uncharacterized protein LOC100253341 isoform X1 [Vitis vinifera]
N1_only	VIT_219s0140g00200	PREDICTED: ubiquitin carboxyl-terminal hydrolase 15 [Vitis vinifera]
N1_only	VIT_214s0068g00680	PREDICTED: glyceraldehyde-3-phosphate dehydrogenase A, chloroplastic isoform X1 [Vitis vinifera]
N1_only	VIT_201s0011g06405	hypothetical protein VITISV_033420 [Vitis vinifera]
N1_only	VIT_217s0000g07190	PREDICTED: heat shock protein 101 isoform X1 [Vitis vinifera]
N1_only	VIT_219s0027g00590	PREDICTED: serine/arginine-rich splicing factor SR45 [Vitis vinifera]
N1_only	VIT_213s0019g02840	PREDICTED: 18.2 kDa class I heat shock protein [Vitis vinifera]
N1_only	VIT_218s0001g08080	.
N1_only	VIT_204s0023g00400	PREDICTED: CRIB domain-containing protein RIC4 [Vitis vinifera]
N1_only	VIT_200s1389g00010	PREDICTED: probable mannitol dehydrogenase [Vitis vinifera]
N1_only	VIT_214s0030g00470	PREDICTED: uncharacterized protein LOC100267587 [Vitis vinifera]
N1_only	VIT_202s0154g00160	unnamed protein product [Vitis vinifera]
N1_only	VIT_210s0003g04470	PREDICTED: ABC transporter C family member 12-like [Vitis vinifera]
N1_only	VIT_204s0008g05870	PREDICTED: chaperone protein ClpB4, mitochondrial [Vitis vinifera]
N1_only	VIT_214s0030g02310	PREDICTED: auxin-induced protein 22D [Vitis vinifera]
N1_only	VIT_217s0000g07730	PREDICTED: U-box domain-containing protein 38 [Vitis vinifera]
N1_only	VIT_200s0260g00070	PREDICTED: peptidyl-prolyl cis-trans isomerase FKBP65-like [Vitis vinifera]
N1_only	VIT_207s0129g00380	PREDICTED: BTB/POZ domain-containing protein At5g67385 [Vitis vinifera]
N1_only	VIT_219s0090g00190	PREDICTED: cytochrome P450 716B1-like [Vitis vinifera]
N1_only	VIT_212s0059g00180	PREDICTED: tetraspanin-19 [Vitis vinifera]
N1_only	VIT_202s0025g00240	unnamed protein product [Vitis vinifera]
N1_only	VIT_213s0073g00050	PREDICTED: cationic amino acid transporter 6, chloroplastic [Vitis vinifera]
N1_only	VIT_203s0038g04100	PREDICTED: 3-hydroxy-3-methylglutaryl-coenzyme A reductase [Vitis vinifera]
N1_only	VIT_201s0026g00730	PREDICTED: uncharacterized protein LOC100250100 isoform X2 [Vitis vinifera]
N1_only	VIT_219s0085g00820	PREDICTED: inosine-5'-monophosphate dehydrogenase [Vitis vinifera]
N1_only	VIT_218s0001g05030	PREDICTED: probable glucan 1,3-beta-glucosidase A [Vitis vinifera]
N1_only	VIT_214s0068g00040	PREDICTED: uncharacterized protein LOC100853270 [Vitis vinifera]
N1_only	VIT_214s0108g01600	PREDICTED: UDP-glucose 6-dehydrogenase 1 [Vitis vinifera]
N1_only	VIT_200s0250g00020	PREDICTED: phosphoglucan phosphatase DSP4, amyloplastic [Vitis vinifera]
N1_only	VIT_203s0038g02160	PREDICTED: thaumatin-like protein 1b isoform X1 [Vitis vinifera]
N1_only	VIT_205s0077g01840	PREDICTED: 60S ribosomal protein L19-3 [Jatropha curcas]
N1_only	VIT_207s0141g00570	PREDICTED: photosystem II reaction center W protein, chloroplastic [Vitis vinifera]
N1_only	VIT_204s0008g01590	PREDICTED: 17.3 kDa class II heat shock protein [Vitis vinifera]
N1_only	VIT_206s0009g01090	PREDICTED: inactive protein RESTRICTED TEV MOVEMENT 2 [Vitis vinifera]
N1_only	VIT_205s0020g02600	PREDICTED: serine incorporator 3 [Vitis vinifera]
N1_only	VIT_204s0043g01010	PREDICTED: violaxanthin de-epoxidase, chloroplastic [Vitis vinifera]
N1_only	VIT_208s0007g04340	PREDICTED: peptidyl-prolyl cis-trans isomerase FKBP16-4, chloroplastic isoform X4 [Vitis vinifera]
N1_only	VIT_214s0081g00720	PREDICTED: transcription factor bHLH104-like [Vitis vinifera]
N1_only	VIT_200s0211g00160	PREDICTED: serine hydroxymethyltransferase, mitochondrial-like [Vitis vinifera]
N1_only	VIT_204s0079g00230	PREDICTED: sucrose synthase 7 isoform X1 [Vitis vinifera]
N1_only	VIT_218s0122g00330	PREDICTED: uncharacterized protein LOC100247851 [Vitis vinifera]
N1_only	VIT_211s0037g00610	PREDICTED: putative leucine-rich repeat receptor-like serine/threonine-protein kinase At2g24130 [Vitis vinifera]
N1_only	VIT_218s0001g10330	PREDICTED: uncharacterized protein LOC101302380 [Fragaria vesca subsp. vesca]
N1_only	VIT_208s0040g01520	PREDICTED: scopoletin glucosyltransferase [Vitis vinifera]
N1_only	VIT_218s0089g00610	PREDICTED: uncharacterized protein LOC100248177 [Vitis vinifera]
N1_only	VIT_216s0098g01740	PREDICTED: uncharacterized protein At4g00950 isoform X1 [Vitis vinifera]
N1_only	VIT_218s0001g09420	hypothetical protein VITISV_028488 [Vitis vinifera]
N1_only	VIT_207s0031g01540	PREDICTED: 4-alpha-glucanotransferase, chloroplastic/amyloplastic [Vitis vinifera]
N1_only	VIT_201s0244g00160	PREDICTED: uncharacterized protein LOC100257492 isoform X1 [Vitis vinifera]
N1_only	VIT_210s0003g01390	PREDICTED: 2-aminoethanethiol dioxygenase [Vitis vinifera]
N1_only	VIT_205s0029g00310	PREDICTED: serine hydroxymethyltransferase 4 [Vitis vinifera]
N1_only	VIT_206s0009g01920	unnamed protein product [Vitis vinifera]
N1_only	VIT_202s0154g00350	PREDICTED: L-lactate dehydrogenase A isoform X2 [Vitis vinifera]
N1_only	VIT_207s0104g00090	uncharacterized protein LOC100251098 [Vitis vinifera]
N1_only	VIT_200s0904g00010	PREDICTED: putative F-box protein At3g52320 [Vitis vinifera]
N1_only	VIT_218s0001g00820	PREDICTED: thioredoxin-like protein CDSP32, chloroplastic [Vitis vinifera]
N1_only	VIT_214s0060g01190	PREDICTED: nicotianamine synthase [Vitis vinifera]
N1_only	VIT_213s0064g00670	PREDICTED: photosystem II 5 kDa protein, chloroplastic [Vitis vinifera]
N1_only	VIT_206s0004g06130	PREDICTED: phosphomethylpyrimidine synthase, chloroplastic [Vitis vinifera]
N1_only	VIT_204s0008g01110	PREDICTED: heat shock factor protein HSF30 isoform X1 [Vitis vinifera]
N1_only	VIT_214s0081g00060	PREDICTED: photosystem II reaction center W protein, chloroplastic [Vitis vinifera]
N1_only	VIT_202s0087g00920	unnamed protein product [Vitis vinifera]
N1_only	VIT_218s0001g14540	PREDICTED: DEAD-box ATP-dependent RNA helicase 28 [Vitis vinifera]
N1_only	VIT_208s0058g00550	.
N1_only	VIT_213s0158g00380	unnamed protein product [Vitis vinifera]
N1_only	VIT_203s0038g04260	uncharacterized protein LOC100253731 [Vitis vinifera]
N1_only	VIT_219s0027g00450	PREDICTED: pentatricopeptide repeat-containing protein At1g79080, chloroplastic [Vitis vinifera]
N1_only	VIT_200s0880g00020	PREDICTED: eukaryotic translation initiation factor 3 subunit D-like [Vitis vinifera]
N1_only	VIT_200s0211g00120	PREDICTED: serine hydroxymethyltransferase, mitochondrial [Vitis vinifera]
N1_only	VIT_202s0012g01370	.
N1_only	VIT_213s0084g00810	unnamed protein product [Vitis vinifera]
N1_only	VIT_218s0001g06520	PREDICTED: isoamylase 3, chloroplastic isoform X1 [Vitis vinifera]
N1_only	VIT_207s0104g01030	PREDICTED: serine/threonine-protein phosphatase BSL1 [Vitis vinifera]
N1_only	VIT_206s0004g02890	PREDICTED: protein disulfide isomerase-like 1-4 isoform X1 [Vitis vinifera]
N1_only	VIT_201s0010g03620	PREDICTED: chlorophyll a-b binding protein, chloroplastic [Vitis vinifera]
N1_only	VIT_211s0052g01120	PREDICTED: zinc finger protein 2 [Vitis vinifera]
N1_only	VIT_211s0118g00080	PREDICTED: serine/threonine-protein kinase BRI1-like 2 isoform X1 [Vitis vinifera]
N1_only	VIT_201s0150g00020	PREDICTED: inactive leucine-rich repeat receptor-like protein kinase CORYNE [Vitis vinifera]
N1_only	VIT_217s0000g09310	unnamed protein product [Vitis vinifera]
N1_only	VIT_213s0084g00160	unnamed protein product [Vitis vinifera]
N1_only	VIT_201s0011g03810	unnamed protein product [Vitis vinifera]
N1_only	VIT_215s0046g02390	PREDICTED: probable anion transporter 2, chloroplastic [Vitis vinifera]
N1_only	VIT_207s0005g01970	PREDICTED: galactinol synthase 1 [Vitis vinifera]
N1_only	VIT_208s0007g02620	PREDICTED: 40S ribosomal protein S17 [Vitis vinifera]
N1_only	VIT_218s0001g15580	PREDICTED: putative UDP-glucuronate:xylan alpha-glucuronosyltransferase 3 isoform X1 [Vitis vinifera]
N1_only	VIT_215s0046g01980	PREDICTED: putative UDP-rhamnose:rhamnosyltransferase 1 [Vitis vinifera]
N1_only	VIT_206s0004g07500	PREDICTED: probable WRKY transcription factor 33 [Vitis vinifera]
N1_only	VIT_201s0011g03050	PREDICTED: probable galacturonosyltransferase-like 3 [Vitis vinifera]
N1_only	VIT_209s0002g06450	PREDICTED: isoflavone 3'-hydroxylase-like [Vitis vinifera]
N1_only	VIT_200s0211g00100	unnamed protein product [Vitis vinifera]
N1_only	VIT_206s0004g01910	PREDICTED: ADP,ATP carrier protein, mitochondrial [Vitis vinifera]
N1_only	VIT_208s0007g00710	PREDICTED: uncharacterized protein LOC100249439 [Vitis vinifera]
N1_only	VIT_204s0044g01560	PREDICTED: probable receptor protein kinase TMK1 [Vitis vinifera]
N1_only	VIT_216s0098g00870	WD-repeat 1 [Vitis vinifera]
N1_only	VIT_201s0011g00120	PREDICTED: uncharacterized protein LOC100266436 [Vitis vinifera]
N1_only	VIT_218s0001g06910	PREDICTED: purine permease 1-like [Vitis vinifera]
N1_only	VIT_200s0333g00060	unnamed protein product [Vitis vinifera]
N1_only	VIT_214s0060g01330	PREDICTED: dihydrolipoyl dehydrogenase 2, chloroplastic-like isoform X1 [Vitis vinifera]
N1_only	VIT_218s0001g13500	PREDICTED: uncharacterized protein LOC100254089 isoform X2 [Vitis vinifera]
N1_only	VIT_213s0067g02220	PREDICTED: sodium-coupled neutral amino acid transporter 5 [Vitis vinifera]
N1_only	VIT_206s0080g00510	PREDICTED: protein transport protein Sec24-like At3g07100 [Vitis vinifera]
N1_only	VIT_212s0057g01000	PREDICTED: SNF1-related protein kinase regulatory subunit beta-2-like isoform X3 [Vitis vinifera]
N1_only	VIT_201s0011g04010	PREDICTED: uncharacterized protein LOC100250861 isoform X1 [Vitis vinifera]
N1_only	VIT_203s0180g00120	PREDICTED: uncharacterized protein LOC100265867 [Vitis vinifera]
N1_only	VIT_215s0048g00750	PREDICTED: 4-hydroxy-tetrahydrodipicolinate synthase, chloroplastic [Vitis vinifera]
N1_only	VIT_214s0083g00080	PREDICTED: uncharacterized protein LOC100248073 [Vitis vinifera]
N1_only	VIT_219s0015g02910	PREDICTED: cytochrome P450 CYP72A219-like [Vitis vinifera]
N1_only	VIT_203s0038g00940	PREDICTED: auxin-induced protein 6B-like [Vitis vinifera]
N1_only	VIT_218s0001g00290	PREDICTED: 4-coumarate--CoA ligase-like 5 [Vitis vinifera]
N1_only	VIT_219s0085g01050	PREDICTED: 17.8 kDa class I heat shock protein [Vitis vinifera]
N1_only	VIT_203s0038g01330	unnamed protein product [Vitis vinifera]
N1_only	VIT_201s0010g02750	PREDICTED: lipoxygenase 6, chloroplastic [Vitis vinifera]
N1_only	VIT_207s0031g01750	PREDICTED: UPF0202 protein At1g10490 [Vitis vinifera]
N1_only	VIT_210s0003g01600	PREDICTED: probable WRKY transcription factor 65 [Vitis vinifera]
N1_only	VIT_218s0001g03470	PREDICTED: flavonol synthase/flavanone 3-hydroxylase [Vitis vinifera]
N1_only	VIT_207s0005g01980	PREDICTED: galactinol synthase 2 [Vitis vinifera]
N1_only	VIT_202s0012g01345	PREDICTED: uncharacterized protein LOC104882507 [Vitis vinifera]
N1_only	VIT_218s0001g07340	PREDICTED: aspartic proteinase nepenthesin-1 [Vitis vinifera]
N1_only	VIT_200s0804g00020	PREDICTED: uncharacterized protein LOC100256691 [Vitis vinifera]
N1_only	VIT_201s0150g00360	PREDICTED: uncharacterized protein LOC104880947 [Vitis vinifera]
N1_only	VIT_216s0050g01150	PREDICTED: heat shock protein 83-like [Vitis vinifera]
N1_only	VIT_214s0006g03180	PREDICTED: probable carboxylesterase 17 [Vitis vinifera]
N1_only	VIT_206s0080g00920	PREDICTED: photosystem I subunit O [Vitis vinifera]
N1_only	VIT_217s0000g09910	PREDICTED: haloacid dehalogenase-like hydrolase domain-containing protein At3g48420 [Vitis vinifera]
N1_only	VIT_215s0048g02980	PREDICTED: uncharacterized protein LOC100250645 [Vitis vinifera]
N1_only	VIT_212s0028g01360	unnamed protein product [Vitis vinifera]
N1_only	VIT_202s0154g00520	PREDICTED: aspartic proteinase nepenthesin-1 [Vitis vinifera]
N1_only	VIT_202s0012g02340	unnamed protein product [Vitis vinifera]
N1_only	VIT_216s0100g00450	PREDICTED: serine/arginine-rich splicing factor RS41 isoform X2 [Vitis vinifera]
N1_only	VIT_206s0004g05090	hypothetical protein VITISV_022309 [Vitis vinifera]
N1_only	VIT_213s0019g03050	unnamed protein product [Vitis vinifera]
N1_only	VIT_213s0019g00260	PREDICTED: psbP-like protein 1, chloroplastic [Vitis vinifera]
N1_only	VIT_206s0004g06170	hypothetical protein VITISV_022277 [Vitis vinifera]
N1_only	VIT_216s0022g02100	PREDICTED: uncharacterized protein LOC100258419 [Vitis vinifera]
N1_only	VIT_211s0016g01390	PREDICTED: replication protein A 70 kDa DNA-binding subunit A [Vitis vinifera]
N1_only	VIT_209s0002g04320	PREDICTED: rho guanine nucleotide exchange factor 8 isoform X2 [Vitis vinifera]
N1_only	VIT_206s0004g00360	PREDICTED: 60S ribosomal protein L4 [Vitis vinifera]
N1_only	VIT_217s0000g02050	PREDICTED: nudix hydrolase 18, mitochondrial-like [Vitis vinifera]
N1_only	VIT_210s0003g03410	unnamed protein product [Vitis vinifera]
N1_only	VIT_205s0049g00780	unnamed protein product [Vitis vinifera]
N1_only	VIT_211s0037g00340	PREDICTED: homoserine kinase [Vitis vinifera]
N1_only	VIT_210s0003g03310	PREDICTED: uncharacterized protein LOC100246938 [Vitis vinifera]
N1_only	VIT_206s0061g01520	PREDICTED: alkaline/neutral invertase CINV1-like [Vitis vinifera]
N1_only	VIT_208s0007g02840	PREDICTED: uncharacterized protein LOC100257992 [Vitis vinifera]
N1_only	VIT_205s0102g00620	unnamed protein product [Vitis vinifera]
N1_only	VIT_206s0061g00080	PREDICTED: uncharacterized protein LOC100251769 isoform X1 [Vitis vinifera]
N1_only	VIT_213s0019g02990	PREDICTED: 7-deoxyloganetic acid glucosyltransferase-like [Vitis vinifera]
N1_only	VIT_213s0019g03090	PREDICTED: 18.1 kDa class I heat shock protein [Vitis vinifera]
N1_only	VIT_204s0008g01480	PREDICTED: probable 28S rRNA (cytosine-C(5))-methyltransferase [Vitis vinifera]
N1_only	VIT_209s0002g08460	PREDICTED: 2-amino-3-ketobutyrate coenzyme A ligase, mitochondrial isoform X1 [Vitis vinifera]
N1_only	VIT_208s0040g03200	PREDICTED: 60S ribosomal protein L4 [Vitis vinifera]
N1_only	VIT_210s0042g01200	unnamed protein product [Vitis vinifera]
N1_only	VIT_202s0025g00510	PREDICTED: respiratory burst oxidase homolog protein A [Vitis vinifera]
N1_only	VIT_206s0004g03390	PREDICTED: tetraspanin-3 [Vitis vinifera]
N1_only	VIT_213s0019g02930	PREDICTED: 18.1 kDa class I heat shock protein [Vitis vinifera]
N1_only	VIT_202s0154g00480	PREDICTED: 23.6 kDa heat shock protein, mitochondrial [Vitis vinifera]
N1_only	VIT_202s0012g01410	PREDICTED: protein TORNADO 2 [Vitis vinifera]
N1_only	VIT_217s0000g04680	PREDICTED: serine protease SPPA, chloroplastic [Vitis vinifera]
N1_only	VIT_200s0125g00280	PREDICTED: photosystem I reaction center subunit III, chloroplastic [Vitis vinifera]
N1_only	VIT_208s0040g02520	PREDICTED: type I inositol 1,4,5-trisphosphate 5-phosphatase CVP2 [Vitis vinifera]
N1_only	VIT_205s0102g00600	unnamed protein product [Vitis vinifera]
N1_only	VIT_201s0011g05230	PREDICTED: probable ADP-ribosylation factor GTPase-activating protein AGD13 [Vitis vinifera]
N1_only	VIT_204s0023g01000	PREDICTED: BTB/POZ domain-containing protein At3g50780 [Vitis vinifera]
N1_only	VIT_213s0067g03600	PREDICTED: serine/arginine-rich splicing factor RS2Z32-like isoform X1 [Vitis vinifera]
N1_only	VIT_216s0050g00440	unnamed protein product [Vitis vinifera]
N1_only	VIT_205s0049g00800	PREDICTED: early nodulin-75-like [Vitis vinifera]
N1_only	VIT_215s0048g00860	PREDICTED: 65-kDa microtubule-associated protein 3 isoform X1 [Vitis vinifera]
N1_only	VIT_211s0103g00370	unnamed protein product [Vitis vinifera]
N1_only	VIT_203s0088g00320	PREDICTED: probable zinc metallopeptidase EGY3, chloroplastic [Vitis vinifera]
N1_only	VIT_213s0019g03160	PREDICTED: 18.1 kDa class I heat shock protein [Vitis vinifera]
N1_only	VIT_215s0046g01190	PREDICTED: hydroquinone glucosyltransferase [Vitis vinifera]
N1_only	VIT_201s0011g03980	PREDICTED: probable serine/threonine-protein kinase At1g18390 isoform X1 [Vitis vinifera]
N1_only	VIT_212s0035g00270	PREDICTED: ferredoxin-like [Vitis vinifera]
N1_only	VIT_209s0002g03940	PREDICTED: dehydration-responsive element-binding protein 3 [Vitis vinifera]
N1_only	VIT_206s0004g05770	PREDICTED: class I heat shock protein [Vitis vinifera]
N1_only	VIT_207s0031g00210	PREDICTED: polyadenylate-binding protein 2 [Vitis vinifera]
N1_only	VIT_203s0038g01090	PREDICTED: auxin-induced protein X15 [Vitis vinifera]
N1_only	VIT_207s0104g00650	hypothetical protein VITISV_014292 [Vitis vinifera]
N1_only	VIT_219s0014g00070	hypothetical protein VITISV_004505 [Vitis vinifera]
N1_only	VIT_201s0010g01200	PREDICTED: delta(24)-sterol reductase [Vitis vinifera]
N1_only	VIT_208s0007g01570	PREDICTED: fructose-1,6-bisphosphatase, chloroplastic-like [Vitis vinifera]
N1_only	VIT_208s0058g01300	PREDICTED: B3 domain-containing transcription repressor VAL2-like isoform X1 [Vitis vinifera]
N1_only	VIT_213s0073g00580	PREDICTED: small nuclear ribonucleoprotein-associated proteins B and B' [Vitis vinifera]
N1_only	VIT_204s0069g00920	PREDICTED: probable WRKY transcription factor 17 [Vitis vinifera]
N1_only	VIT_218s0041g01230	PREDICTED: stromal 70 kDa heat shock-related protein, chloroplastic-like [Vitis vinifera]
N1_only	VIT_203s0038g01110	PREDICTED: auxin-induced protein X15 [Vitis vinifera]
N1_only	VIT_215s0048g02320	PREDICTED: NAC domain-containing protein 2-like [Vitis vinifera]
N1_only	VIT_217s0000g03800	unnamed protein product [Vitis vinifera]
N1_only	VIT_203s0038g02510	PREDICTED: glycerate dehydrogenase HPR, peroxisomal [Vitis vinifera]
N1_only	VIT_214s0006g02970	PREDICTED: cytokinin hydroxylase [Vitis vinifera]
N1_only	VIT_217s0000g01230	PREDICTED: truncated transcription factor CAULIFLOWER A-like isoform X3 [Vitis vinifera]
N1_only	VIT_215s0048g02290	PREDICTED: uncharacterized protein LOC100262652 isoform X4 [Vitis vinifera]
N1_only	VIT_206s0009g01140	hypothetical protein VITISV_027355 [Vitis vinifera]
N1_only	VIT_212s0059g00960	PREDICTED: cellulose synthase-like protein H1 [Vitis vinifera]
N1_only	VIT_212s0059g01810	unnamed protein product [Vitis vinifera]
N1_only	VIT_200s1274g00010	PREDICTED: uncharacterized protein LOC100854177 [Vitis vinifera]
N1_only	VIT_214s0083g00070	PREDICTED: uncharacterized protein LOC100242947 [Vitis vinifera]
C_only	VIT_201s0010g01570	unnamed protein product [Vitis vinifera]
C_only	VIT_204s0008g06050	PREDICTED: probable receptor-like protein kinase At1g80640 [Vitis vinifera]
C_only	VIT_204s0023g03060	PREDICTED: kinesin-like protein NACK1 [Vitis vinifera]
C_only	VIT_210s0042g01250	PREDICTED: regulatory protein NPR3 isoform X1 [Vitis vinifera]
C_only	VIT_200s0525g00055	hypothetical protein VITISV_018223 [Vitis vinifera]
C_only	VIT_210s0003g00040	PREDICTED: dof zinc finger protein DOF1.4 [Vitis vinifera]
C_only	VIT_214s0068g00970	PREDICTED: LRR receptor-like serine/threonine-protein kinase RPK2 [Vitis vinifera]
C_only	VIT_204s0008g00720	PREDICTED: vacuolar-processing enzyme [Vitis vinifera]
C_only	VIT_207s0005g01660	PREDICTED: pentatricopeptide repeat-containing protein At2g31400, chloroplastic [Vitis vinifera]
C_only	VIT_200s0398g00020	PREDICTED: uncharacterized protein LOC100265431, partial [Vitis vinifera]
C_only	VIT_215s0048g01320	PREDICTED: gibberellin 20 oxidase 1-D-like [Vitis vinifera]
C_only	VIT_203s0038g03560	PREDICTED: signal recognition particle 43 kDa protein, chloroplastic [Vitis vinifera]
C_only	VIT_202s0025g01490	PREDICTED: 26S proteasome non-ATPase regulatory subunit 7 homolog A [Vitis vinifera]
C_only	VIT_201s0011g00400	PREDICTED: ras GTPase-activating protein-binding protein 1-like [Vitis vinifera]
C_only	VIT_217s0000g09080	PREDICTED: protein ODORANT1 isoform X1 [Vitis vinifera]
C_only	VIT_216s0098g01790	unnamed protein product [Vitis vinifera]
C_only	VIT_211s0103g00760	PREDICTED: protein CHLOROPLAST IMPORT APPARATUS 2 isoform X1 [Vitis vinifera]
C_only	VIT_212s0059g00250	PREDICTED: probable polyol transporter 4 [Vitis vinifera]
C_only	VIT_210s0003g00460	PREDICTED: trans-resveratrol di-O-methyltransferase [Vitis vinifera]
C_only	VIT_214s0060g01300	PREDICTED: universal stress protein A-like protein isoform X1 [Vitis vinifera]
C_only	VIT_208s0056g00500	PREDICTED: uncharacterized protein LOC100251898 [Vitis vinifera]
C_only	VIT_200s2380g00010	PREDICTED: G-type lectin S-receptor-like serine/threonine-protein kinase At1g11330, partial [Vitis vinifera]
C_only	VIT_200s0868g00020	PREDICTED: uncharacterized protein LOC100247731 [Vitis vinifera]
C_only	VIT_204s0008g00790	PREDICTED: 60S ribosomal protein L28-1 isoform X2 [Vitis vinifera]
C_only	VIT_203s0038g04120	PREDICTED: cellulose synthase-like protein D4 [Vitis vinifera]
C_only	VIT_202s0025g01140	PREDICTED: sarcolemmal membrane-associated protein-like [Vitis vinifera]
C_only	VIT_213s0019g03900	PREDICTED: nucleolar complex protein 2 homolog isoform X2 [Vitis vinifera]
C_only	VIT_214s0068g01840	PREDICTED: uncharacterized protein LOC100261671 isoform X2 [Vitis vinifera]
C_only	VIT_216s0050g00450	PREDICTED: DNA-directed RNA polymerase III subunit RPC3 isoform X1 [Vitis vinifera]
C_only	VIT_212s0059g00420	hypothetical protein VITISV_027019 [Vitis vinifera]
C_only	VIT_207s0005g00750	PREDICTED: sucrose synthase 2 [Vitis vinifera]
C_only	VIT_211s0118g00250	PREDICTED: uncharacterized protein LOC100257560 [Vitis vinifera]
C_only	VIT_216s0039g00280	hypothetical protein VITISV_020360 [Vitis vinifera]
C_only	VIT_210s0003g00440	PREDICTED: trans-resveratrol di-O-methyltransferase [Vitis vinifera]
C_only	VIT_217s0000g05070	PREDICTED: protein COBRA [Vitis vinifera]
C_only	VIT_207s0031g02210	.
C_only	VIT_204s0008g05990	PREDICTED: threonine synthase, chloroplastic [Vitis vinifera]
C_only	VIT_214s0108g00400	PREDICTED: uncharacterized protein At5g39865 [Vitis vinifera]
C_only	VIT_200s0283g00030	PREDICTED: calnexin homolog [Vitis vinifera]
C_only	VIT_214s0006g00660	unnamed protein product [Vitis vinifera]
C_only	VIT_204s0044g01120	PREDICTED: alcohol dehydrogenase 1 isoform X2 [Vitis vinifera]
C_only	VIT_214s0108g00510	unnamed protein product [Vitis vinifera]
C_only	VIT_208s0040g01200	PREDICTED: 3-oxoacyl-[acyl-carrier-protein] reductase, chloroplastic [Vitis vinifera]
C_only	VIT_202s0025g00400	PREDICTED: G patch domain-containing protein 4 isoform X1 [Vitis vinifera]
C_only	VIT_201s0026g01400	PREDICTED: tetratricopeptide repeat protein 38 [Vitis vinifera]
C_only	VIT_213s0067g03140	PREDICTED: probable WRKY transcription factor 70 [Vitis vinifera]
C_only	VIT_206s0009g00230	PREDICTED: uncharacterized protein LOC100241929 [Vitis vinifera]
C_only	VIT_213s0067g03360	PREDICTED: adenylate kinase 1, chloroplastic-like isoform X1 [Vitis vinifera]
C_only	VIT_218s0001g12770	PREDICTED: auxilin-like protein 1 [Vitis vinifera]
C_only	VIT_214s0128g00900	PREDICTED: uncharacterized protein LOC100244214 [Vitis vinifera]
C_only	VIT_214s0066g02170	PREDICTED: probable prolyl 4-hydroxylase 6 [Vitis vinifera]
C_only	VIT_217s0000g05010	unnamed protein product [Vitis vinifera]
C_only	VIT_217s0000g06340	PREDICTED: agamous-like MADS-box protein AGL17 [Vitis vinifera]
C_only	VIT_210s0116g01820	PREDICTED: uncharacterized protein LOC100855186 [Vitis vinifera]
C_only	VIT_201s0026g01570	unnamed protein product [Vitis vinifera]
C_only	VIT_217s0000g07400	unnamed protein product [Vitis vinifera]
C_only	VIT_218s0075g00480	hypothetical protein VITISV_029044 [Vitis vinifera]
C_only	VIT_207s0005g00360	unnamed protein product [Vitis vinifera]
C_only	VIT_208s0007g05140	PREDICTED: microtubule-associated protein 70-2 [Vitis vinifera]
C_only	VIT_204s0008g06250	PREDICTED: uncharacterized protein LOC100266438 [Vitis vinifera]
C_only	VIT_214s0128g00570	unnamed protein product [Vitis vinifera]
C_only	VIT_211s0016g04940	PREDICTED: zinc finger CCCH domain-containing protein 39-like [Vitis vinifera]
C_only	VIT_200s0487g00030	unnamed protein product [Vitis vinifera]
C_only	VIT_211s0016g02380	PREDICTED: 1-aminocyclopropane-1-carboxylate oxidase 1 [Vitis vinifera]
C_only	VIT_204s0044g01160	PREDICTED: uncharacterized protein LOC100243660 [Vitis vinifera]
C_only	VIT_201s0026g01790	PREDICTED: protein IQ-DOMAIN 31 [Vitis vinifera]
C_only	VIT_219s0014g02770	unnamed protein product [Vitis vinifera]
C_only	VIT_207s0031g00980	PREDICTED: bifunctional aspartate aminotransferase and glutamate/aspartate-prephenate aminotransferase isoform X1 [Vitis vinifera]
C_only	VIT_207s0005g02130	PREDICTED: uncharacterized protein LOC100264112 [Vitis vinifera]
C_only	VIT_200s0186g00080	PREDICTED: small ubiquitin-related modifier 1 [Vitis vinifera]
C_only	VIT_201s0026g01140	PREDICTED: transcription factor bHLH79 [Vitis vinifera]
C_only	VIT_211s0052g00550	PREDICTED: protein OSB2, chloroplastic-like isoform X2 [Vitis vinifera]
C_only	VIT_201s0011g05390	hypothetical protein VITISV_026597 [Vitis vinifera]
C_only	VIT_214s0108g00870	PREDICTED: malate dehydrogenase, chloroplastic-like [Vitis vinifera]
C_only	VIT_218s0001g13150	hypothetical protein VITISV_001987 [Vitis vinifera]
C_only	VIT_214s0171g00320	PREDICTED: kelch repeat-containing protein At3g27220 [Vitis vinifera]
C_only	VIT_206s0004g05370	unnamed protein product [Vitis vinifera]
C_only	VIT_211s0016g01830	PREDICTED: U-box domain-containing protein 34 [Vitis vinifera]
C_only	VIT_213s0158g00320	PREDICTED: cytokinin dehydrogenase 9 [Vitis vinifera]
C_only	VIT_218s0001g10370	PREDICTED: probable BOI-related E3 ubiquitin-protein ligase 2 [Vitis vinifera]
C_only	VIT_200s0283g00060	PREDICTED: succinate dehydrogenase assembly factor 2, mitochondrial [Vitis vinifera]
C_only	VIT_208s0058g00280	unnamed protein product [Vitis vinifera]
C_only	VIT_213s0047g00200	PREDICTED: CO(2)-response secreted protease [Vitis vinifera]
C_only	VIT_201s0011g00160	PREDICTED: alpha-1,4-glucan-protein synthase [UDP-forming] 2 [Vitis vinifera]
C_only	VIT_219s0015g02680	PREDICTED: probable glutathione S-transferase isoform X1 [Vitis vinifera]
C_only	VIT_214s0036g00420	PREDICTED: phosphoenolpyruvate carboxylase kinase 1 [Vitis vinifera]
C_only	VIT_205s0094g00770	PREDICTED: (+)-neomenthol dehydrogenase isoform X1 [Vitis vinifera]
C_only	VIT_211s0052g01700	CBL-interacting protein kinase 14 [Vitis vinifera]
C_only	VIT_207s0005g03810	PREDICTED: uncharacterized protein LOC100242917 [Vitis vinifera]
C_only	VIT_207s0005g03970	PREDICTED: protein NRT1/ PTR FAMILY 5.2-like isoform X1 [Vitis vinifera]
C_only	VIT_211s0016g01280	PREDICTED: uncharacterized protein LOC100256088 [Vitis vinifera]
C_only	VIT_202s0012g00570	PREDICTED: two-component response regulator-like APRR2 [Vitis vinifera]
C_only	VIT_207s0005g00470	PREDICTED: peter Pan-like protein [Vitis vinifera]
C_only	VIT_214s0006g02480	PREDICTED: lipid phosphate phosphatase 2 isoform X1 [Vitis vinifera]
C_only	VIT_201s0010g03710	PREDICTED: squamosa promoter-binding-like protein 2 isoform X1 [Vitis vinifera]
C_only	VIT_207s0005g06290	PREDICTED: cytochrome b5 [Vitis vinifera]
C_only	VIT_219s0014g04980	PREDICTED: dihydroflavonol-4-reductase [Vitis vinifera]
C_only	VIT_210s0003g02720	PREDICTED: PLASMODESMATA CALLOSE-BINDING PROTEIN 2-like isoform X2 [Vitis vinifera]
C_only	VIT_217s0000g00770	PREDICTED: NAC transcription factor 25 [Vitis vinifera]
C_only	VIT_201s0127g00520	PREDICTED: probable nucleoredoxin 1 isoform X1 [Vitis vinifera]
C_only	VIT_215s0046g00190	PREDICTED: laccase-6 [Vitis vinifera]
C_only	VIT_207s0005g00910	unnamed protein product [Vitis vinifera]
C_only	VIT_213s0067g03080	unnamed protein product [Vitis vinifera]
C_only	VIT_200s0286g00020	unnamed protein product [Vitis vinifera]
C_only	VIT_219s0093g00480	PREDICTED: peptidyl-prolyl cis-trans isomerase FKBP43 [Vitis vinifera]
C_only	VIT_209s0018g01670	PREDICTED: protein ASPARTIC PROTEASE IN GUARD CELL 2 [Vitis vinifera]
C_only	VIT_201s0127g00050	PREDICTED: heme-binding protein 2 [Vitis vinifera]
C_only	VIT_214s0060g01990	PREDICTED: F-box protein PP2-B15 isoform X1 [Vitis vinifera]
C_only	VIT_200s2068g00005	EBP1 [Ammopiptanthus mongolicus]
C_only	VIT_208s0007g08260	unnamed protein product [Vitis vinifera]
C_only	VIT_200s0556g00010	PREDICTED: type I inositol 1,4,5-trisphosphate 5-phosphatase CVP2-like [Vitis vinifera]
C_only	VIT_218s0122g00510	PREDICTED: pyrophosphate--fructose 6-phosphate 1-phosphotransferase subunit alpha [Vitis vinifera]
C_only	VIT_216s0039g00820	PREDICTED: cytochrome P450 89A2-like [Vitis vinifera]
C_only	VIT_219s0014g00930	PREDICTED: uncharacterized protein LOC104877488 [Vitis vinifera]
C_only	VIT_204s0044g00250	hypothetical protein VITISV_028023 [Vitis vinifera]
C_only	VIT_213s0067g03040	PREDICTED: uncharacterized protein LOC100251828 [Vitis vinifera]
C_only	VIT_204s0044g00920	unnamed protein product [Vitis vinifera]
C_only	VIT_218s0001g03870	PREDICTED: keratin, type I cytoskeletal 10-like [Vitis vinifera]
C_only	VIT_204s0023g02230	PREDICTED: salicylate carboxymethyltransferase-like isoform X1 [Vitis vinifera]
C_only	VIT_207s0129g01060	PREDICTED: putative oxidoreductase C1F5.03c [Vitis vinifera]
C_only	VIT_204s0008g06720	PREDICTED: probable protein phosphatase 2C 60 [Vitis vinifera]
C_only	VIT_202s0025g01070	unnamed protein product [Vitis vinifera]
C_only	VIT_209s0002g06810	PREDICTED: serine/arginine-rich splicing factor 1 [Vitis vinifera]
C_only	VIT_206s0009g03610	PREDICTED: integrator complex subunit 3 homolog isoform X1 [Vitis vinifera]
C_only	VIT_214s0060g02360	PREDICTED: histone H2A.1 [Vitis vinifera]
C_only	VIT_217s0000g03765	PREDICTED: ethylene-responsive transcription factor ERF118 isoform X1 [Vitis vinifera]
C_only	VIT_219s0014g04220	unnamed protein product [Vitis vinifera]
C_only	VIT_208s0007g06960	PREDICTED: dirigent protein 2 [Vitis vinifera]
C_only	VIT_219s0014g01520	PREDICTED: protein DJ-1 homolog B-like [Vitis vinifera]
C_only	VIT_200s0800g00010	PREDICTED: lactosylceramide 4-alpha-galactosyltransferase [Vitis vinifera]
C_only	VIT_219s0090g01090	hypothetical protein VITISV_031057 [Vitis vinifera]
C_only	VIT_210s0116g01810	PREDICTED: uncharacterized protein LOC100246942 [Vitis vinifera]
C_only	VIT_216s0050g00980	unnamed protein product [Vitis vinifera]
C_only	VIT_206s0004g07800	PREDICTED: pentatricopeptide repeat-containing protein At3g46870 [Vitis vinifera]
Intersection	VIT_208s0040g00430	PREDICTED: COP9 signalosome complex subunit 2 isoform X1 [Vitis vinifera]
Intersection	VIT_209s0018g01870	PREDICTED: D-3-phosphoglycerate dehydrogenase 3, chloroplastic-like [Vitis vinifera]
Intersection	VIT_214s0030g01700	PREDICTED: uncharacterized protein LOC104881414 [Vitis vinifera]
Intersection	VIT_204s0023g01800	PREDICTED: maf-like protein DDB_G0281937 [Vitis vinifera]
Intersection	VIT_208s0040g02280	PREDICTED: lipid phosphate phosphatase gamma, chloroplastic [Vitis vinifera]
Intersection	VIT_203s0038g04450	PREDICTED: ocs element-binding factor 1 [Vitis vinifera]
Intersection	VIT_202s0025g03570	unnamed protein product [Vitis vinifera]
Intersection	VIT_213s0064g01370	PREDICTED: polygalacturonase inhibitor-like [Vitis vinifera]
Intersection	VIT_204s0008g07140	PREDICTED: aspartic proteinase CDR1-like [Vitis vinifera]
Intersection	VIT_214s0171g00360	PREDICTED: uncharacterized protein LOC100249110 [Vitis vinifera]
Intersection	VIT_216s0098g00200	PREDICTED: probable receptor-like protein kinase At1g67000 [Vitis vinifera]
Intersection	VIT_203s0038g03640	PREDICTED: uncharacterized protein LOC100255613 [Vitis vinifera]
Intersection	VIT_204s0079g00690	glutathione S-transferase [Vitis vinifera]
Intersection	VIT_214s0060g01490	PREDICTED: dnaJ homolog subfamily B member 3 [Vitis vinifera]
Intersection	VIT_209s0018g01220	PREDICTED: probable E3 ubiquitin-protein ligase RNF144A [Vitis vinifera]
Intersection	VIT_219s0090g01340	unnamed protein product [Vitis vinifera]
Intersection	VIT_207s0031g01660	PREDICTED: cytochrome P450 86B1 [Vitis vinifera]
Intersection	VIT_201s0127g00680	PREDICTED: probable inactive poly [ADP-ribose] polymerase SRO2 [Vitis vinifera]
Intersection	VIT_214s0060g00990	PREDICTED: Werner Syndrome-like exonuclease [Vitis vinifera]
Intersection	VIT_207s0104g01300	.
Intersection	VIT_211s0016g03580	PREDICTED: bark storage protein A [Vitis vinifera]
Intersection	VIT_213s0064g00890	PREDICTED: cellulose synthase A catalytic subunit 3 [UDP-forming] [Vitis vinifera]
Intersection	VIT_211s0052g01250	PREDICTED: brassinosteroid-regulated protein BRU1 [Vitis vinifera]
Intersection	VIT_214s0030g00950	PREDICTED: superoxide dismutase [Cu-Zn] isoform X1 [Vitis vinifera]
Intersection	VIT_215s0046g00150	PREDICTED: dof zinc finger protein DOF2.5 isoform X1 [Vitis vinifera]
Intersection	VIT_212s0059g00590	.
Intersection	VIT_206s0080g00540	unnamed protein product [Vitis vinifera]
Intersection	VIT_217s0000g02970	PREDICTED: MATE efflux family protein 6 isoform X1 [Vitis vinifera]
Intersection	VIT_206s0004g05560	PREDICTED: transcription elongation factor B polypeptide 1 [Vitis vinifera]
Intersection	VIT_211s0016g00300	PREDICTED: probable pectinesterase/pectinesterase inhibitor 12 [Vitis vinifera]
Intersection	VIT_217s0000g09810	PREDICTED: probable pectate lyase 5 [Vitis vinifera]
Intersection	VIT_201s0011g01790	PREDICTED: protein PHLOEM PROTEIN 2-LIKE A1-like [Vitis vinifera]
Intersection	VIT_215s0021g00540	PREDICTED: putative invertase inhibitor [Vitis vinifera]
Intersection	VIT_203s0017g01060	peptidyl-prolyl isomerase FKBP12-like [Vitis vinifera]
Intersection	VIT_200s0375g00030	PREDICTED: alpha-galactosidase [Vitis vinifera]
Intersection	VIT_218s0001g14260	.
Intersection	VIT_200s0322g00010	PREDICTED: cyclin-D4-1 isoform X1 [Vitis vinifera]
Intersection	VIT_202s0033g00410	PREDICTED: transcription factor MYB90 [Vitis vinifera]
Intersection	VIT_214s0083g01100	PREDICTED: UDP-arabinopyranose mutase 3 [Vitis vinifera]
Intersection	VIT_202s0154g00070	PREDICTED: protein YABBY 4 [Vitis vinifera]
Intersection	VIT_210s0116g00570	PREDICTED: nuclear transport factor 2 [Vitis vinifera]
Intersection	VIT_216s0050g01840	unnamed protein product [Vitis vinifera]
Intersection	VIT_211s0118g00760	PREDICTED: E3 ubiquitin-protein ligase RLIM-like [Vitis vinifera]
Intersection	VIT_204s0008g07400	PREDICTED: uncharacterized protein At1g32220, chloroplastic [Vitis vinifera]
Intersection	VIT_207s0104g00830	PREDICTED: sugar transporter ERD6-like 7 [Vitis vinifera]
Intersection	VIT_204s0008g07220	hypothetical protein VITISV_040904 [Vitis vinifera]
Intersection	VIT_207s0005g03230	hypothetical protein VITISV_012060 [Vitis vinifera]
Intersection	VIT_214s0060g00900	PREDICTED: uncharacterized protein LOC100245914 [Vitis vinifera]
Intersection	VIT_214s0030g01880	PREDICTED: protein IQ-DOMAIN 14 [Vitis vinifera]
Intersection	VIT_202s0033g00450	myb-related transcription factor VvMYBA3 [Vitis vinifera]
Intersection	VIT_214s0006g01610	PREDICTED: uncharacterized protein At1g66480 [Vitis vinifera]
Intersection	VIT_216s0050g00910	PREDICTED: protein TRANSPARENT TESTA 12-like [Vitis vinifera]
Intersection	VIT_206s0009g01740	PREDICTED: geranylgeranyl diphosphate reductase, chloroplastic [Vitis vinifera]
Intersection	VIT_213s0064g00840	9,10[9',10']carotenoid cleavage dioxygenase [Vitis vinifera]
Intersection	VIT_204s0023g03550	PREDICTED: thaumatin-like protein 1b [Vitis vinifera]
Intersection	VIT_211s0016g03010	PREDICTED: probable glutamate carboxypeptidase 2 [Vitis vinifera]
Intersection	VIT_218s0001g13750	PREDICTED: protein RCC2 homolog [Vitis vinifera]
Intersection	VIT_218s0001g08040	PREDICTED: transcription factor bHLH93 [Vitis vinifera]
Intersection	VIT_210s0116g00960	PREDICTED: lysine-specific demethylase JMJ25-like [Vitis vinifera]
Intersection	VIT_202s0012g01240	PREDICTED: uncharacterized protein LOC100243800 isoform X2 [Vitis vinifera]
Intersection	VIT_201s0010g03510	unnamed protein product [Vitis vinifera]
Intersection	VIT_210s0003g04090	hypothetical protein VITISV_036630 [Vitis vinifera]
Intersection	VIT_210s0003g04100	PREDICTED: auxin response factor 6 [Vitis vinifera]
Intersection	VIT_203s0038g00030	PREDICTED: SNF2 domain-containing protein CLASSY 2-like [Vitis vinifera]
Intersection	VIT_205s0020g03970	unnamed protein product [Vitis vinifera]
Intersection	VIT_218s0001g03580	PREDICTED: ubiquitin-fold modifier 1 [Vitis vinifera]
Intersection	VIT_200s1364g00010	PREDICTED: uncharacterized protein LOC100247829 [Vitis vinifera]
Intersection	VIT_204s0008g06000	PREDICTED: protein PPLZ02 [Vitis vinifera]
Intersection	VIT_217s0000g03200	unnamed protein product [Vitis vinifera]
Intersection	VIT_202s0025g03500	PREDICTED: LOW QUALITY PROTEIN: uncharacterized protein LOC100251356 [Vitis vinifera]
Intersection	VIT_215s0021g02300	unnamed protein product [Vitis vinifera]
Intersection	VIT_214s0066g02040	PREDICTED: probable mitochondrial chaperone BCS1-B [Vitis vinifera]
Intersection	VIT_201s0011g05110	hypothetical protein VITISV_030287 [Vitis vinifera]
Intersection	VIT_201s0011g06010	PREDICTED: vacuolar iron transporter 1 [Vitis vinifera]
Intersection	VIT_208s0056g01600	.
Intersection	VIT_212s0035g02080	PREDICTED: PCTP-like protein [Vitis vinifera]
Intersection	VIT_214s0081g00700	PREDICTED: peptidyl-prolyl cis-trans isomerase CYP19-3 [Vitis vinifera]
Intersection	VIT_204s0044g00130	PREDICTED: uncharacterized protein LOC100262676 isoform X1 [Vitis vinifera]
Intersection	VIT_218s0001g09290	unnamed protein product [Vitis vinifera]
Intersection	VIT_200s0558g00010	PREDICTED: branched-chain-amino-acid aminotransferase 3, chloroplastic [Vitis vinifera]
Intersection	VIT_206s0009g02810	PREDICTED: flavonoid 3',5'-hydroxylase 2-like [Vitis vinifera]
Intersection	VIT_204s0008g00650	PREDICTED: exosome complex exonuclease RRP6 [Vitis vinifera]
Intersection	VIT_219s0014g02830	PREDICTED: respiratory burst oxidase homolog protein C-like [Vitis vinifera]
Intersection	VIT_209s0002g01590	PREDICTED: nuclear transcription factor Y subunit A-3 isoform X1 [Vitis vinifera]
Intersection	VIT_212s0034g01160	unnamed protein product [Vitis vinifera]
Intersection	VIT_206s0004g03360	PREDICTED: carbamoyl-phosphate synthase large chain, chloroplastic [Vitis vinifera]
Intersection	VIT_201s0026g02210	unnamed protein product [Vitis vinifera]
Intersection	VIT_204s0008g01100	PREDICTED: cytochrome P450 711A1-like isoform X1 [Vitis vinifera]
Intersection	VIT_208s0058g01450	PREDICTED: serine/threonine-protein kinase STN8, chloroplastic isoform X1 [Vitis vinifera]
Intersection	VIT_216s0022g00960	ripening-related protein-like precursor [Vitis vinifera]
Intersection	VIT_214s0083g01195	PREDICTED: receptor-like protein kinase FERONIA [Vitis vinifera]
Intersection	VIT_205s0020g03860	PREDICTED: homocysteine S-methyltransferase 3 isoform X1 [Vitis vinifera]
Intersection	VIT_205s0094g00920	PREDICTED: formin-like protein 1 [Vitis vinifera]
Intersection	VIT_200s1319g00010	unnamed protein product [Vitis vinifera]
Intersection	VIT_217s0000g00410	PREDICTED: uncharacterized protein LOC104882374 [Vitis vinifera]
Intersection	VIT_201s0010g00240	PREDICTED: CTP synthase 1 [Vitis vinifera]
Intersection	VIT_213s0156g00100	unnamed protein product [Vitis vinifera]
Intersection	VIT_217s0000g06280	PREDICTED: geranylgeranyl diphosphate reductase, chloroplastic [Vitis vinifera]
Intersection	VIT_201s0011g06080	PREDICTED: G-type lectin S-receptor-like serine/threonine-protein kinase At1g34300 [Vitis vinifera]
Intersection	VIT_204s0023g03070	PREDICTED: probable LRR receptor-like serine/threonine-protein kinase At4g36180 [Vitis vinifera]
Intersection	VIT_217s0000g05580	PREDICTED: (-)-isopiperitenol/(-)-carveol dehydrogenase, mitochondrial [Vitis vinifera]
Intersection	VIT_203s0091g01010	PREDICTED: LIM domain-containing protein WLIM1 [Vitis vinifera]
Intersection	VIT_216s0050g02220	class III chitinase [Vitis vinifera]
Intersection	VIT_202s0025g04330	VVTL1 [Vitis vinifera]
Intersection	VIT_217s0000g04050	PREDICTED: uncharacterized protein LOC100252671 [Vitis vinifera]
Intersection	VIT_217s0000g00430	PREDICTED: transcription factor bHLH137 [Vitis vinifera]
Intersection	VIT_204s0008g07250	PREDICTED: protein ASPARTIC PROTEASE IN GUARD CELL 2-like isoform X2 [Vitis vinifera]
Intersection	VIT_201s0011g04240	PREDICTED: putative zinc finger protein At1g68190 isoform X1 [Vitis vinifera]
Intersection	VIT_213s0019g05130	PREDICTED: serine carboxypeptidase-like [Vitis vinifera]
Intersection	VIT_201s0150g00480	PREDICTED: probable BOI-related E3 ubiquitin-protein ligase 3 isoform X1 [Vitis vinifera]
Intersection	VIT_207s0031g02040	unnamed protein product [Vitis vinifera]
Intersection	VIT_216s0050g02700	PREDICTED: cysteine-rich receptor-like protein kinase 37 [Vitis vinifera]
Intersection	VIT_204s0008g05770	PREDICTED: CBL-interacting serine/threonine-protein kinase 25 [Vitis vinifera]
Intersection	VIT_202s0012g00500	PREDICTED: putative invertase inhibitor [Vitis vinifera]
Intersection	VIT_200s0220g00070	PREDICTED: beta-glucosidase 42 [Vitis vinifera]
Intersection	VIT_203s0017g00870	PREDICTED: acetyl-CoA-benzylalcohol acetyltransferase-like [Vitis vinifera]
Intersection	VIT_205s0102g00190	.
Intersection	VIT_205s0094g00930	PREDICTED: acyl-coenzyme A thioesterase 9, mitochondrial [Vitis vinifera]
Intersection	VIT_218s0001g09460	PREDICTED: peamaclein [Vitis vinifera]
Intersection	VIT_200s0274g00090	PREDICTED: probable NAD(P)H dehydrogenase (quinone) FQR1-like 1 [Vitis vinifera]
Intersection	VIT_203s0063g00710	PREDICTED: probable carboxylesterase 12 [Vitis vinifera]
Intersection	VIT_213s0019g03650	PREDICTED: salt stress-induced hydrophobic peptide ESI3 [Vitis vinifera]
Intersection	VIT_213s0067g00660	PREDICTED: cytochrome P450 90A1 [Vitis vinifera]
Intersection	VIT_212s0057g00260	PREDICTED: external alternative NAD(P)H-ubiquinone oxidoreductase B1, mitochondrial [Vitis vinifera]
Intersection	VIT_208s0007g04990	PREDICTED: S-adenosylmethionine synthase 3 [Vitis vinifera]
Intersection	VIT_205s0020g04550	hypothetical protein VITISV_040938 [Vitis vinifera]
Intersection	VIT_201s0026g00350	PREDICTED: uncharacterized protein LOC100258629 [Vitis vinifera]
Intersection	VIT_219s0090g01350	PREDICTED: glycine-rich protein DC7.1 isoform X1 [Vitis vinifera]
Intersection	VIT_214s0006g02600	PREDICTED: probable serine/threonine-protein kinase At1g18390 isoform X3 [Vitis vinifera]
Intersection	VIT_218s0001g11930	hypothetical protein VITISV_007440 [Vitis vinifera]
Intersection	VIT_214s0066g01600	unnamed protein product [Vitis vinifera]
Intersection	VIT_214s0030g00830	PREDICTED: superoxide dismutase [Cu-Zn] isoform X1 [Vitis vinifera]
Intersection	VIT_203s0063g01870	PREDICTED: cold-regulated 413 plasma membrane protein 2 [Vitis vinifera]
Intersection	VIT_205s0051g00640	PREDICTED: purple acid phosphatase 23 [Vitis vinifera]
Intersection	VIT_207s0031g01530	PREDICTED: stress enhanced protein 2, chloroplastic [Vitis vinifera]
Intersection	VIT_202s0154g00040	PREDICTED: thylakoid lumenal protein At1g12250, chloroplastic isoform X2 [Vitis vinifera]
Intersection	VIT_218s0041g00740	PREDICTED: anthocyanidin 5,3-O-glucosyltransferase [Vitis vinifera]
Intersection	VIT_203s0038g03220	PREDICTED: lysM domain-containing GPI-anchored protein 2 [Vitis vinifera]
Intersection	VIT_211s0016g00290	PREDICTED: pectinesterase-like [Vitis vinifera]
Intersection	VIT_214s0066g02560	PREDICTED: thioredoxin H2 [Vitis vinifera]
Intersection	VIT_205s0077g00410	PREDICTED: probable protein Pop3 [Vitis vinifera]
Intersection	VIT_216s0039g02120	PREDICTED: NADH dehydrogenase [ubiquinone] iron-sulfur protein 6, mitochondrial [Vitis vinifera]
Intersection	VIT_205s0049g00980	PREDICTED: actin-depolymerizing factor [Vitis vinifera]
Intersection	VIT_207s0031g00120	PREDICTED: probable inactive receptor kinase At5g67200 [Vitis vinifera]
Intersection	VIT_206s0004g06240	PREDICTED: uncharacterized protein LOC100248366 [Vitis vinifera]
Intersection	VIT_205s0094g00340	class IV chitinase precursor [Vitis vinifera]
Intersection	VIT_202s0109g00230	PREDICTED: CSC1-like protein At1g32090 isoform X1 [Vitis vinifera]
Intersection	VIT_209s0002g06420	PREDICTED: uncharacterized protein LOC100242353 [Vitis vinifera]
Intersection	VIT_203s0038g02860	unnamed protein product [Vitis vinifera]
Intersection	VIT_219s0014g00470	PREDICTED: probable leucine-rich repeat receptor-like serine/threonine-protein kinase At3g14840 [Vitis vinifera]
Intersection	VIT_218s0001g14780	PREDICTED: uncharacterized protein LOC100264374 [Vitis vinifera]
Intersection	VIT_217s0000g08590	PREDICTED: uncharacterized protein LOC100245004 isoform X1 [Vitis vinifera]
Intersection	VIT_206s0004g02090	PREDICTED: nucleolar GTP-binding protein 1-like [Vitis vinifera]
Intersection	VIT_204s0008g00420	PREDICTED: receptor-like protein kinase 5 isoform X1 [Vitis vinifera]
Intersection	VIT_215s0021g02270	PREDICTED: uncharacterized protein LOC100244418 [Vitis vinifera]
Intersection	VIT_219s0014g00520	PREDICTED: probable leucine-rich repeat receptor-like serine/threonine-protein kinase At3g14840 [Vitis vinifera]
Intersection	VIT_214s0030g01150	unnamed protein product [Vitis vinifera]
Intersection	VIT_214s0030g00340	PREDICTED: sugar transporter ERD6-like 8 [Vitis vinifera]
Intersection	VIT_209s0002g04240	PREDICTED: uncharacterized protein LOC100266912 [Vitis vinifera]
Intersection	VIT_218s0001g12830	PREDICTED: mannan endo-1,4-beta-mannosidase 7 [Vitis vinifera]
Intersection	VIT_210s0003g02410	unnamed protein product [Vitis vinifera]
Intersection	VIT_203s0038g02130	PREDICTED: glycine-rich protein 2-like [Vitis vinifera]
Intersection	VIT_207s0185g00040	unnamed protein product [Vitis vinifera]
Intersection	VIT_205s0124g00240	unnamed protein product [Vitis vinifera]
Intersection	VIT_201s0244g00010	PREDICTED: transcription factor bHLH137-like [Vitis vinifera]
Intersection	VIT_201s0011g04060	PREDICTED: probable inactive leucine-rich repeat receptor-like protein kinase At1g66830 [Vitis vinifera]
Intersection	VIT_214s0068g00130	PREDICTED: receptor-like protein kinase FERONIA [Vitis vinifera]
Intersection	VIT_216s0013g01120	PREDICTED: ethylene-responsive transcription factor 5 [Vitis vinifera]
Intersection	VIT_216s0022g00890	PREDICTED: 21 kDa protein [Vitis vinifera]
Intersection	VIT_217s0000g06970	PREDICTED: diacylglycerol kinase 1 [Vitis vinifera]
Intersection	VIT_202s0025g00820	PREDICTED: cation/H(+) antiporter 18 [Vitis vinifera]
Intersection	VIT_203s0091g00260	PREDICTED: zinc finger protein KNUCKLES-like [Vitis vinifera]
Intersection	VIT_201s0026g00290	PREDICTED: transcription factor PAR1 [Vitis vinifera]
Intersection	VIT_201s0010g00690	PREDICTED: DNA-directed RNA polymerase 1, mitochondrial [Vitis vinifera]
Intersection	VIT_213s0019g02660	unnamed protein product [Vitis vinifera]
Intersection	VIT_212s0035g00690	PREDICTED: transcription factor TCP8 [Vitis vinifera]
Intersection	VIT_212s0028g01640	PREDICTED: G-type lectin S-receptor-like serine/threonine-protein kinase At5g24080 [Vitis vinifera]
Intersection	VIT_219s0027g00340	PREDICTED: uncharacterized protein LOC100259352 [Vitis vinifera]
Intersection	VIT_204s0023g02650	PREDICTED: 3-epi-6-deoxocathasterone 23-monooxygenase isoform X1 [Vitis vinifera]
Intersection	VIT_203s0017g02000	PREDICTED: anthocyanidin 3-O-glucosyltransferase 6 [Vitis vinifera]
Intersection	VIT_212s0034g01900	PREDICTED: glutelin type-A 3 [Vitis vinifera]
Intersection	VIT_218s0001g12220	PREDICTED: zinc finger protein JACKDAW-like isoform X1 [Vitis vinifera]
Intersection	VIT_202s0154g00220	PREDICTED: uncharacterized protein LOC100257409 [Vitis vinifera]
Intersection	VIT_208s0007g08280	PREDICTED: pentatricopeptide repeat-containing protein At3g14730-like [Vitis vinifera]
[truncated: 397 more rows]

## Sheet: Table S2
Table S2. List of the variables with VIP value larger than 1.
Developmental Effect (E-L35 and E-L 36)			ABA1000-induced Effect			ABA500-induced Effect			NAA200-induced Effect
Variable	VIP value		Variable	VIP value		Variable	VIP value		Variable	VIP value
3'-Substituted Anthocyanin	1.59859		Hexanoic acid	2.41467		Hexanoic acid	1.9607		(Z)-beta-damascenone	1.85172
Delphinidin-glucoside	1.58272		Vitispirane B	2.25516		alpha-Terpineol	1.83636		Total norisoprenoids	1.83896
Peonidin-glucoside	1.57228		Linalool	2.13297		hexanal	1.80125		TCH	1.82597
Pe-coumaroylglucoside	1.56279		Menthol	1.9949		nerol oxide	1.7289		(E)-beta-damascenone	1.81373
Petunidin-glucoside	1.55786		TPB	1.63242		hexyl acetate	1.67622		TPB	1.75306
Cy-coumaroylglucoside	1.54383		Vitispirane A	1.58761		(E)-2-nonenal	1.63418		TDN	1.70866
Pe-acetylglucoside	1.53674		cis-3-hexenyl acetate	1.57897		beta-ionone	1.58567		Vitispirane A	1.55698
Total Anthocyanin	1.52366		TDN	1.51324		Cy-acetylglucoside	1.50715		Riesling acetal	1.53497
Dp-acetylglucoside	1.51544		(E)-beta-damascenone	1.43304		6-Methyl-5-hepten-2-one	1.5068		Vitispirane B	1.53172
Malvidin-glucoside	1.49777		Total norisoprenoids	1.37362		Total C6/C9	1.47905		4-Terpineol	1.52107
3'5'-Substituted Anthocyanin	1.49271		1-hexanol	1.25694		(Z)-3-hexenal	1.46928		Hexanoic acid	1.50851
Pt-acetylglucoside	1.46968		cis-Theaspirane	1.22029		cis-3-hexenyl acetate	1.45295		beta-Cyclocitral	1.49339
Dp-coumaroylglucoside	1.4661		trans-Theaspirane	1.12702		(E)-2-Hexen-1-ol	1.44575		beta-ionone	1.4295
Pt-coumaroylglucoside	1.42161		beta-ionone	1.12459		(E)-beta-damascenone	1.36269		Mv-coumaroylglucoside	1.12332
Mv-acetylglucoside	1.41584		hexyl acetate	1.09335		gamma-Terpinen	1.31028		Mv-acetylglucoside	1.08007
Mv-coumaroylglucoside	1.41351		gamma-Terpinen	1.08557		Total terpene	1.28122		Cyanidin-glucoside	1.02492
Cy-acetylglucoside	1.34299		(E)-3-hexen-1-ol	1.02042		Total norisoprenoids	1.25813		Geranylacetone	1.01545
Cyanidin-glucoside	1.24318		(E)-2-nonenal	1.01213		(Z)-beta-damascenone	1.19868		(Z)-2-hexenal	1.01166
nerol oxide	1.13992		(Z)-3-hexenal	1.00718		(Z)-2-hexenal	1.1896		Pt-coumaroylglucoside	1.0107
Total terpene	1.12646					Vitispirane B	1.15933		(E)-2-Hexenal	1.00025
1-hexanol	1.12259					(E)-2-Hexenal	1.11891
(E)-3-hexen-1-ol	1.07272					beta-Cyclocitral	1.0589
cis-Theaspirane	1.01091					Vitispirane A	1.04736
						Cyanidin-glucoside	1.03256

## Sheet: Table S3
Table S3. List of compounds corresponding to the symbols in loading plot of Fig. 4.
Terpenes			Norisprenoids			C6/C9 compounds			Anthocyanins
Symbol	Compound		Symbol	Compound		Symbol	Compound		Symbol	Compound
T1	gamma-Terpinen		N1	6-Methyl-5-hepten-2-one		F1	Hexanal		A1	Malvidin-glucoside
T2	Nerol oxide		N2	TCH		F2	(Z)-3-Hexenal		A2	Petunidin-glucoside
T3	Linalool		N3	Cis-Theaspirane		F3	(Z)-2-Hexenal		A3	Delphinidin-glucoside
T4	4-Terpineol		N4	Vitispirane A		F4	(E)-2-Hexenal		A4	Peonidin-glucoside
T5	Hotrienol		N5	Vitispirane B		F5	Ethyl hexanoate		A5	Cyanidin-glucoside
T6	Menthol		N6	beta-Cyclocitral		F6	Hexyl acetate		A6	Dp-acetylglucoside
T7	alpha-Terpineol		N7	Riesling acetal		F7	Cis-3-Hexenyl acetate		A7	Cy-acetylglucoside
Total T	Total terpenes		N8	TDN		F8	1-Hexanol		A8	Dp-coumaroylglucoside
			N9	(E)-beta-Damascenone		F9	(E)-3-Hexen-1-ol		A9	Mv-acetylglucoside
			N10	Geranylacetone		F10	(Z)-3-Hexen-1-ol		A10	Pt-acetylglucoside
			N11	beta-Ionone		F11	(E)-2-Hexen-1-ol		A11	Pe-acetylglucoside
			N12	Trans-Theaspirane		F12	(E)-2-Nonenal		A12	Mv-coumaroylglucoside
			N13	TPB		F13	Hexanoic acid		A13	Pt-coumaroylglucoside
			N14	(Z)-beta-Damascenone		Total F	Total C6/C9		A14	Pe-coumaroylglucoside
			Total N	Total norisoprenoids					A15	Cy-coumaroylglucoside
									A16	3'-Substituted anthocyanins
									A17	3'5'-Substituted anthocyanins
									Total A	Total anthocyanins

## Sheet: Table S4
Table S4. KEGG enrichment analysis of Differentially expressed genes (DEGs) at E-L 35 stage
ABA1000-vs-Control_E-L 35						NAA200-vs-Control_E-L 35
Up			Down			Up			Down
pathway	gene number	Qvalue	pathway	gene number	Qvalue	pathway	gene number	Qvalue	pathway	gene number	Qvalue
Galactose metabolism	8	0.00106629	Vitamin B6 metabolism	2	0.161947	Glyoxylate and dicarboxylate metabolism	7	0.000138004	Carbon metabolism	9	0.0182225
Sesquiterpenoid and triterpenoid biosynthesis	3	0.171566	Zeatin biosynthesis	2	0.161947	Photosynthesis	4	0.0109	Biosynthesis of unsaturated fatty acids	4	0.0182225
Linoleic acid metabolism	3	0.196395	ABC transporters	2	0.219676	Cysteine and methionine metabolism	5	0.0244793	Biosynthesis of amino acids	8	0.019415
Steroid biosynthesis	3	0.196395	Photosynthesis - antenna proteins	1	0.484845	Carbon metabolism	8	0.0307947	Flavonoid biosynthesis	4	0.0495213
Alanine, aspartate and glutamate metabolism	4	0.196395	Plant hormone signal transduction	4	0.484845	Valine, leucine and isoleucine degradation	4	0.0409961	Glycolysis / Gluconeogenesis	5	0.0495213
beta-Alanine metabolism	4	0.196395	Diterpenoid biosynthesis	1	0.484845	Plant hormone signal transduction	7	0.0522271	Circadian rhythm - plant	4	0.0580242
alpha-Linolenic acid metabolism	4	0.216377	Thiamine metabolism	1	0.487092	Glycine, serine and threonine metabolism	4	0.0785639	Fatty acid metabolism	4	0.0650549
Cysteine and methionine metabolism	5	0.305055	Purine metabolism	3	0.494734	Valine, leucine and isoleucine biosynthesis	2	0.112447	Glycine, serine and threonine metabolism	4	0.0650549
Lysine degradation	3	0.305055	Ether lipid metabolism	1	0.569762	Biosynthesis of amino acids	6	0.112447	Vitamin B6 metabolism	2	0.0651549
Thiamine metabolism	2	0.305055	RNA degradation	2	0.569762	Protein processing in endoplasmic reticulum	6	0.112447	Carbon fixation in photosynthetic organisms	3	0.0728964
Fatty acid elongation	3	0.317964	Photosynthesis	1	0.569762	One carbon pool by folate	2	0.115505	Fatty acid biosynthesis	3	0.0747727
Valine, leucine and isoleucine degradation	4	0.317964	Limonene and pinene degradation	1	0.569762	Glucosinolate biosynthesis	2	0.115505	Zeatin biosynthesis	2	0.079834
Selenocompound metabolism	2	0.34441	Fatty acid elongation	1	0.569762	Carotenoid biosynthesis	2	0.135405	Fatty acid elongation	2	0.228532
Ascorbate and aldarate metabolism	3	0.34441	Stilbenoid, diarylheptanoid and gingerol biosynthesis	1	0.569762	Pantothenate and CoA biosynthesis	2	0.165173	Pentose phosphate pathway	2	0.260206
Glycerophospholipid metabolism	5	0.34441	Inositol phosphate metabolism	1	0.584854	Pentose phosphate pathway	2	0.230577	Alanine, aspartate and glutamate metabolism	2	0.266423
Vancomycin resistance	1	0.34441	Insulin resistance	1	0.584854	Ascorbate and aldarate metabolism	2	0.230577	Galactose metabolism	2	0.332122
Pentose and glucuronate interconversions	4	0.345064	Carbon fixation in photosynthetic organisms	1	0.584854	Alanine, aspartate and glutamate metabolism	2	0.230577	Brassinosteroid biosynthesis	1	0.388334
Circadian rhythm - plant	4	0.345064	RNA polymerase	1	0.584854	Carbon fixation in photosynthetic organisms	2	0.267992	Glyoxylate and dicarboxylate metabolism	2	0.397781
Phenylpropanoid biosynthesis	5	0.361076	Arginine and proline metabolism	1	0.584854	Galactose metabolism	2	0.269629	Tropane, piperidine and pyridine alkaloid biosynthesis	1	0.406174
Sulfur metabolism	2	0.361076	Plant-pathogen interaction	4	0.592704	Cyanoamino acid metabolism	2	0.269629	Biotin metabolism	1	0.413292
Nitrogen metabolism	2	0.403402	Starch and sucrose metabolism	2	0.61588	Brassinosteroid biosynthesis	1	0.298018	Isoquinoline alkaloid biosynthesis	1	0.42152
Arginine and proline metabolism	3	0.403402	Circadian rhythm - plant	1	0.61588	Fructose and mannose metabolism	2	0.317675	Linoleic acid metabolism	1	0.42152
Carotenoid biosynthesis	2	0.403402	Phagosome	1	0.61588	2-Oxocarboxylic acid metabolism	2	0.330969	Selenocompound metabolism	1	0.42152
Arginine biosynthesis	2	0.403402	Cysteine and methionine metabolism	1	0.622221	Linoleic acid metabolism	1	0.389514	Nicotinate and nicotinamide metabolism	1	0.42152
Glycerolipid metabolism	3	0.405787	Glutathione metabolism	1	0.626767	Nicotinate and nicotinamide metabolism	1	0.393703	Steroid biosynthesis	1	0.42152
Carbon metabolism	8	0.40732	Glycerophospholipid metabolism	1	0.660818	Histidine metabolism	1	0.39735	Cysteine and methionine metabolism	2	0.42152
Peroxisome	4	0.415559	Glycolysis / Gluconeogenesis	1	0.678387	Pyruvate metabolism	2	0.438172	Ether lipid metabolism	1	0.442166
Glycosphingolipid biosynthesis - globo series	1	0.437105	Pyrimidine metabolism	1	0.718908	Nitrogen metabolism	1	0.438172	Pyruvate metabolism	2	0.449788
Plant-pathogen interaction	12	0.460588	Ubiquitin mediated proteolysis	1	0.809439	Peroxisome	2	0.438172	Nitrogen metabolism	1	0.462982
Glycosphingolipid biosynthesis - ganglio series	1	0.460588	Biosynthesis of amino acids	1	0.837106	Arginine biosynthesis	1	0.438172	Arginine biosynthesis	1	0.463716
Propanoate metabolism	2	0.479907	Protein processing in endoplasmic reticulum	1	0.837106	Lysine degradation	1	0.484313	Tyrosine metabolism	1	0.483298
Monobactam biosynthesis	1	0.479907	Carbon metabolism	1	0.838028	Limonene and pinene degradation	1	0.484313	Starch and sucrose metabolism	3	0.483298
Glycosaminoglycan degradation	1	0.489221				Glycolysis / Gluconeogenesis	2	0.484313	Phenylpropanoid biosynthesis	2	0.483298
Synthesis and degradation of ketone bodies	1	0.489221				Biosynthesis of unsaturated fatty acids	1	0.484313	Phenylalanine metabolism	1	0.483298
Biosynthesis of unsaturated fatty acids	2	0.489221				Terpenoid backbone biosynthesis	1	0.484313	Propanoate metabolism	1	0.483298
Terpenoid backbone biosynthesis	2	0.494967				Porphyrin and chlorophyll metabolism	1	0.484313	RNA degradation	2	0.483298
Tryptophan metabolism	2	0.494967				Tryptophan metabolism	1	0.484313	Porphyrin and chlorophyll metabolism	1	0.483298
Cutin, suberine and wax biosynthesis	2	0.494967				beta-Alanine metabolism	1	0.484313	Tryptophan metabolism	1	0.483298
Fatty acid degradation	2	0.494967				Fatty acid degradation	1	0.484313	Plant hormone signal transduction	3	0.483298
Phenylalanine, tyrosine and tryptophan biosynthesis	2	0.494967				Citrate cycle (TCA cycle)	1	0.484313	Inositol phosphate metabolism	1	0.483298
Insulin resistance	2	0.494967				alpha-Linolenic acid metabolism	1	0.490806	Citrate cycle (TCA cycle)	1	0.483298
Fatty acid metabolism	3	0.494967				Arginine and proline metabolism	1	0.538451	Insulin resistance	1	0.483298
Other glycan degradation	1	0.523187				Glycerolipid metabolism	1	0.541628	Phenylalanine, tyrosine and tryptophan biosynthesis	1	0.483298
Cyanoamino acid metabolism	2	0.550697				Pentose and glucuronate interconversions	1	0.62715	Plant-pathogen interaction	5	0.483298
Biosynthesis of amino acids	6	0.550697				Nucleotide excision repair	1	0.633037	Cyanoamino acid metabolism	1	0.516364
Plant hormone signal transduction	6	0.550697				Aminoacyl-tRNA biosynthesis	1	0.633037	Arginine and proline metabolism	1	0.516364
Folate biosynthesis	1	0.574875				Fatty acid metabolism	1	0.633037	Amino sugar and nucleotide sugar metabolism	2	0.516364
Nicotinate and nicotinamide metabolism	1	0.574875				Glutathione metabolism	1	0.640781	Glycerolipid metabolism	1	0.516364
Histidine metabolism	1	0.587544				Phenylpropanoid biosynthesis	1	0.712838	Fructose and mannose metabolism	1	0.530713
Amino sugar and nucleotide sugar metabolism	4	0.609651				Ubiquitin mediated proteolysis	1	0.854207	Valine, leucine and isoleucine degradation	1	0.530713
Ether lipid metabolism	1	0.609651				Plant-pathogen interaction	2	0.93312	2-Oxocarboxylic acid metabolism	1	0.533501
One carbon pool by folate	1	0.61924							Pentose and glucuronate interconversions	1	0.566293
RNA degradation	3	0.663438							Glycerophospholipid metabolism	1	0.672995
Butanoate metabolism	1	0.691478							Pyrimidine metabolism	1	0.755863
Limonene and pinene degradation	1	0.749226							Purine metabolism	1	0.82419
Glycine, serine and threonine metabolism	2	0.749226							Protein processing in endoplasmic reticulum	1	0.888341
Stilbenoid, diarylheptanoid and gingerol biosynthesis	1	0.749226
Glutathione metabolism	2	0.751923
Starch and sucrose metabolism	4	0.763833
Pentose phosphate pathway	1	0.763833
Ubiquinone and other terpenoid-quinone biosynthesis	1	0.763833
Citrate cycle (TCA cycle)	1	0.774448
Purine metabolism	3	0.815551
Glycolysis / Gluconeogenesis	2	0.815551
Oxidative phosphorylation	2	0.815551
Phosphatidylinositol signaling system	1	0.825508
Fructose and mannose metabolism	1	0.825508
Glyoxylate and dicarboxylate metabolism	1	0.825508
Flavonoid biosynthesis	1	0.825508
mRNA surveillance pathway	2	0.825508
Protein processing in endoplasmic reticulum	3	0.904705
Pyruvate metabolism	1	0.904705
Endocytosis	1	0.979788
Ubiquitin mediated proteolysis	1	0.992738
Ribosome	1	0.993459

## Sheet: Table S5
Table S5. List of the genes regulated by both ABA1000 and NAA200 at E-L 35 stage
	Gene_id	NR:Description
Up-regulated by ABA1000 while down-regulated by NAA200	VIT_203s0091g00420	unnamed protein product [Vitis vinifera]
	VIT_201s0011g05180	PREDICTED: MLP-like protein 34 [Vitis vinifera]
	VIT_208s0007g08330	PREDICTED: polygalacturonase [Vitis vinifera]
Down-regulated by ABA1000 while up-regulated by NAA200	VIT_214s0066g01640	PREDICTED: auxin-induced protein [Vitis vinifera]
	VIT_210s0042g00960	PREDICTED: uncharacterized protein LOC100247733 [Vitis vinifera]
	VIT_208s0007g07480	unnamed protein product [Vitis vinifera]
	VIT_205s0049g01970	PREDICTED: auxin-responsive protein IAA13 [Vitis vinifera]
	VIT_215s0048g01700	PREDICTED: cytochrome P450 704C1 [Vitis vinifera]
	VIT_214s0219g00220	PREDICTED: uncharacterized protein LOC100254358 [Vitis vinifera]
	VIT_202s0012g01120	PREDICTED: glycine cleavage system H protein, mitochondrial [Vitis vinifera]
	VIT_208s0040g00800	PREDICTED: auxin-induced protein [Vitis vinifera]
	VIT_201s0150g00510	PREDICTED: probable protein phosphatase 2C 40 [Vitis vinifera]
	VIT_205s0049g00420	PREDICTED: 1-aminocyclopropane-1-carboxylate oxidase homolog 1 [Vitis vinifera]
Up-regulated by both ABA1000 and NAA200	VIT_208s0105g00430	PREDICTED: omega-3 fatty acid desaturase, chloroplastic [Vitis vinifera]
	VIT_216s0100g00360	PREDICTED: post-GPI attachment to proteins factor 3 [Vitis vinifera]
	VIT_212s0028g00960	PREDICTED: phytoene synthase 2, chloroplastic [Vitis vinifera]
	VIT_215s0024g00040	PREDICTED: chlorophyll a-b binding protein 8, chloroplastic [Vitis vinifera]
	VIT_219s0015g02500	PREDICTED: cytochrome P450 CYP72A219 [Vitis vinifera]
	VIT_208s0007g08290	PREDICTED: translation factor GUF1 homolog, chloroplastic [Vitis vinifera]
	VIT_206s0004g01510	unnamed protein product [Vitis vinifera]
	VIT_212s0059g02280	unnamed protein product [Vitis vinifera]
	VIT_205s0020g04860	PREDICTED: uncharacterized protein LOC100244302 isoform X1 [Vitis vinifera]
	VIT_207s0191g00050	PREDICTED: peroxidase 17 [Vitis vinifera]
	VIT_207s0031g00920	PREDICTED: inositol-3-phosphate synthase [Vitis vinifera]
	VIT_203s0088g00400	PREDICTED: uncharacterized protein LOC100266884 isoform X1 [Vitis vinifera]
	VIT_206s0004g05020	PREDICTED: uncharacterized protein C24B11.05 [Vitis vinifera]
	VIT_202s0012g02810	PREDICTED: geraniol 8-hydroxylase [Vitis vinifera]
	VIT_214s0066g01390	PREDICTED: deoxynucleoside triphosphate triphosphohydrolase SAMHD1 homolog [Vitis vinifera]
	VIT_214s0108g01440	PREDICTED: uncharacterized protein LOC100268024 [Vitis vinifera]
	VIT_204s0008g03760	PREDICTED: tetraspanin-19-like isoform X1 [Vitis vinifera]
	VIT_219s0090g01000	PREDICTED: GDP-L-galactose phosphorylase 2 [Vitis vinifera]
Down-regulated by both ABA1000 and NAA200	VIT_206s0061g00680	PREDICTED: neural Wiskott-Aldrich syndrome protein-like [Vitis vinifera]
	VIT_200s0868g00020	PREDICTED: uncharacterized protein LOC100247731 [Vitis vinifera]
	VIT_202s0012g01010	PREDICTED: plant intracellular Ras-group-related LRR protein 5 [Vitis vinifera]
	VIT_207s0031g03030	PREDICTED: protein FYV8 isoform X1 [Vitis vinifera]
	VIT_205s0049g01550	PREDICTED: protein NRT1/ PTR FAMILY 5.2 [Vitis vinifera]
	VIT_214s0006g00100	unnamed protein product [Vitis vinifera]
	VIT_214s0108g00510	unnamed protein product [Vitis vinifera]
	VIT_203s0063g01760	hypothetical protein JCGZ_10029 [Jatropha curcas]
	VIT_211s0016g02380	PREDICTED: 1-aminocyclopropane-1-carboxylate oxidase 1 [Vitis vinifera]
	VIT_207s0104g00800	PREDICTED: probable indole-3-acetic acid-amido synthetase GH3.6 [Vitis vinifera]
	VIT_213s0158g00320	PREDICTED: cytokinin dehydrogenase 9 [Vitis vinifera]
	VIT_204s0008g02250	PREDICTED: 3-ketoacyl-CoA synthase 10 [Vitis vinifera]
	VIT_204s0069g01070	PREDICTED: lysine-specific demethylase JMJ25-like isoform X1 [Vitis vinifera]
	VIT_201s0010g02460	unnamed protein product [Vitis vinifera]
	VIT_215s0045g00370	PREDICTED: non-specific phospholipase C3-like isoform X1 [Vitis vinifera]
	VIT_216s0039g00820	PREDICTED: cytochrome P450 89A2-like [Vitis vinifera]
	VIT_204s0008g02270	PREDICTED: dual specificity protein kinase splA [Vitis vinifera]
	VIT_218s0072g01180	PREDICTED: multiple C2 and transmembrane domain-containing protein 2 [Vitis vinifera]
	VIT_210s0071g00770	PREDICTED: protein ASPARTIC PROTEASE IN GUARD CELL 2 [Vitis vinifera]
	VIT_205s0049g00740	unnamed protein product [Vitis vinifera]
	VIT_205s0102g00360	PREDICTED: probable serine/threonine-protein kinase GCN2 isoform X1 [Vitis vinifera]

## Sheet: Table S6
Table S6. List of the primers used for quantitative real-time RT-PCR validation experiments.
Gene name	Gene_ID	Forward primer（5’-3’）	Reverse primer（5’-3’）	Reference
VvPAL	VIT_206s0004g02620	CTCACACCACAACGGCAACG	CGCCACCATTCTCTTCACCTC	Sun et al. 2016
VvF3H	VIT_204s0023g03370	CCAATCATAGCAGACTGTCC	TCAGAGGATACACGGTTGCC	Azuma et al. 2012
VvF3'5'H	VIT_206s0009g02810	GAAGTTCGACTGGTTATTAACAAAGAT	AGGAGGAGTGCTTTAATGTTGGTA	Castellarin et al. 2006
VvNCED3	VIT_219s0093g00550	GCAGAGGACGAGAGTGTAAAGGA	GCAGAGTAAAAACACATGAAGCTAGTG	Rattanakon et al. 2016
VvSUC27	VIT_218s0076g00250	TGACCCCCTACGTTCAGCTT	CCAACTACCGGCTGCACAAT	Perrone et al. 2012
VvSUS	VIT_207s0005g00750	GTCTACGGGTTCTGGAAGCA	GCAGACACGTACAGCTCCTTT	Deluc et al. 2007
VvAOMT	VIT_201s0010g03510	CGATGGTGGATGCTGATA	ATGGACTCTGCCTGCTCT	Sun et al. 2016
VvCCD4aCS	VIT_202s0087g00910	TGAAGCTGGACGTGTCCCAAAC	TAGCACCCTGGTCCATACATCCTG	Gao et al. 2016
VvPL	VIT_217s0000g09810	GAGTGCTGACCCAACCATCA	AACTTGATGAGGCTCCTGCC	Cookson et al. 2013
VvLAR	VIT_217s0000g04150	TCTCGACATAAATGATGATGTG	TGCAGTTTCTTTGATTGAGTTC	Bogs et al. 2005
VvUbiquitin1	VIT_216s0098g01190	GTGGTATTATTGAGCCATCCTT	AACCTCCAATCCAGTCATCTAC	Downey et al. 2003
Vvβ-Actin	VIT_204s0044g00580	CTTGCATCCCTCAGCACCTT	TCCTGTGGACAATGGATGGA	Reid et al. 2006
